# Supplementary material for: The Rationale for the Dual-Targeting Therapy for RSK2 and AKT in Multiple Myeloma
Source: Int J Mol Sci. 2022 Mar 8;23(6):2919. doi: 10.3390/ijms23062919 (PMC8949999; doi:10.3390/ijms23062919)
Supplement: Supplementary file 1 [file ijms-23-02919-s001.zip]

Archive with 17 entries (17 files):
- Figure S1A.JPG
- Figure S1B-1.JPG
- Figure S1B-2.JPG
- Figure S1C-1.JPG
- Figure S1C-2.JPG
- Figure S1D.JPG
- Figure S1E.JPG
- Figure S1F.JPG
- Figure S1G-1.JPG
- Figure S1G-2.JPG
- Figure S2R1.jpg
- Figure S3R1.jpg
- Figure S4R1.jpg
- Supplementary information IJMS1590353R2.pdf
- Table S1 1590353R2.pdf
- Table S2 1590353R2.xlsx
- Table S3 1590353R2.pdf
