# Supplementary material for: The Rationale for the Dual-Targeting Therapy for RSK2 and AKT in Multiple Myeloma
Source: Int J Mol Sci. 2022 Mar 8;23(6):2919. doi: 10.3390/ijms23062919 (PMC8949999; doi:10.3390/ijms23062919)
Supplement: Supplementary file 1 [file ijms-23-02919-s001.zip › Table S2 1590353R2.xlsx]

## Sheet: AllData
Supplementary Table S2. Result of gene expression microarray analysis
	lpatasertib	DMSO	ratio	BI-D1870	DMSO	ratio	lpatasertib+Bl-D1870	DMSO	ratio	lpatasertib	DMSO	ratio	BI-D1870	DMSO	ratio	ipatasertib+Bl-D1870	DMSO	ratio
ID	NCl_H929_1.0 Avg (log2)	NCl_H929_0.0 Avg (log2)	NCl_H929_1.0 vs NCl_H929_0.0	NCl_H929_0.2 Avg (log2)	NCl_H929_0.0 Avg (log2)	NCl_H929_0.2 vs NCl_H929_0.0	NCl_H929_1.2 Avg (log2)	NCl_H929_0.0 Avg (log2)	NCl_H929_1.2 vs NCl_H929_0.0	OPM-2_1.0 Avg (log2)	OPM-2_0.0 Avg (log2)	OPM-2_1.0 vs OPM-2_0.0	OPM-2_0.2.5 Avg (log2)	OPM-2_0.0 Avg (log2)	OPM-2_0.2.5 vs OPM-2_0.0	OPM-2_1.2.5 Avg (log2)	OPM-2_0.0 Avg (log2)	OPM-2_1.2.5 vs OPM-2_0.0	Public Gene IDs	Gene Symbol	Description	Chromosome	Cytoband	Entrez ID	mRNA Accession	mRNA SeqName	SwissProt mRNA Accession	SwissProt Accession	UniGene Accession	UniGene ID	UniGene Expression Information	GO Biological Process Accession	GO Biological Process ID	GO Biological Process Term	GO Biological Process Evidence	GO Cellular Component Accession	GO Cellular Component ID	GO Cellular Component Term	GO Cellular Component Evidence	GO Molecular Function Accession	GO Molecular Function ID	GO Molecular Function Term	GO Molecular Function Evidence	Pathway Accession	Pathway Source	Pathway Name	Protein Domains mRNA Accession	Protein Domains Source	Protein Domains Accession
TC0100006437.hg.1	5.33	4.85	1.39	5.47	4.85	1.53	5.24	4.85	1.3	5.36	5.23	1.09	5.88	5.23	1.58	5.61	5.23	1.3	NM_001005484; ENST00000335137; OTTHUMT00000003223; uc001aal.1	OR4F5	olfactory receptor, family 4, subfamily F, member 5	chr1	1p36.33	79501	NM_001005484; ENST00000335137; OTTHUMT00000003223; uc001aal.1; CCDS30547.1	chr1	NM_001005484; ENST00000335137	Q8NH21	NM_001005484; ENST00000335137; OTTHUMT00000003223; uc001aal.1	Hs.554500		NM_001005484; ENST00000335137; OTTHUMT00000003223; uc001aal.1	GO:0007186; GO:0050907; GO:0050911; GO:0007165; GO:0007608; GO:0050896	G-protein coupled receptor signaling pathway; detection of chemical stimulus involved in sensory perception; detection of chemical stimulus involved in sensory perception of smell; signal transduction; sensory perception of smell; response to stimulus	not recorded; inferred from electronic annotation	NM_001005484; ENST00000335137; OTTHUMT00000003223; uc001aal.1	GO:0005886; GO:0016021; GO:0016020	plasma membrane; integral component of membrane; membrane	traceable author statement; not recorded; inferred from electronic annotation	NM_001005484; ENST00000335137; OTTHUMT00000003223; uc001aal.1	GO:0004888; GO:0004930; GO:0004984; GO:0004871	transmembrane signaling receptor activity; G-protein coupled receptor activity; olfactory receptor activity; signal transducer activity	not recorded; inferred from electronic annotation				OTTHUMT00000003223	Pfam	IPR000276; IPR019424
TC0100006476.hg.1	5.31	5.71	-1.31	6.11	5.71	1.32	5.53	5.71	-1.13	5.73	6.06	-1.26	5.82	6.06	-1.18	5.33	6.06	-1.67	NM_152486; ENST00000341065; ENST00000342066; ENST00000420190; ENST00000437963; ENST00000455979; ENST00000464948; ENST00000466827; ENST00000474461; ENST00000478729; ENST00000616016; ENST00000616125; ENST00000617307; ENST00000618181; ENST00000618323; ENST00000618779; ENST00000620200; ENST00000622503; BC024295; BC033213; OTTHUMT00000097860; OTTHUMT00000097862; OTTHUMT00000097863; OTTHUMT00000097865;…	SAMD11	sterile alpha motif domain containing 11	chr1	1p36.33	148398	NM_152486; ENST00000341065; ENST00000342066; ENST00000420190; ENST00000437963; ENST00000455979; ENST00000464948; ENST00000466827; ENST00000474461; ENST00000478729; ENST00000616016; ENST00000616125; ENST00000617307; ENST00000618181; ENST00000618323; ENST00000618779; ENST00000620200; ENST00000622503; BC024295; BC033213; OTTHUMT00000097860; OTTHUMT00000097862; OTTHUMT00000097863; OTTHUMT00000097865;…	chr1	NM_152486; ENST00000341065; ENST00000342066; ENST00000420190; ENST00000437963; ENST00000455979; ENST00000464948; ENST00000466827; ENST00000474461; ENST00000478729; ENST00000616016; ENST00000616125; ENST00000617307; ENST00000618181; ENST00000618323; ENST00000618779; ENST00000620200; ENST00000622503; BC024295; BC033213; OTTHUMT00000097860; OTTHUMT00000097862; OTTHUMT00000097863; OTTHUMT00000097865;…	Q96NU1; I7FV97; I7F491; I7F489; I7FC38; I7G285; I7G289; I7FV88; I7F478; I7FC44; I7FC40; I7FC47; I7G277; I7G100; I7FV95; I7F472; I7FV93; I7G279; I7F475; I7G101; I7F465; I7G105; I7FC51; I7G283; I7G276; I7G293; I7FC27; I7F467; I7F482; I7G103; I7FC33; I7G291; I7FV85; I7FV90; I7G0Z8; I7FC29; H7BY14; A6PWC8; Q5SV95; H7C3J6; A0A087X223; A0A087WYU3; A0A087WXB3; A0A087WX24; A0A087X1J5; A0A087X2A3; A0A087W…	NM_152486; ENST00000341065; ENST00000342066; ENST00000420190; ENST00000437963; ENST00000455979; ENST00000464948; ENST00000466827; ENST00000474461; ENST00000478729; ENST00000616016; ENST00000616125; ENST00000617307; ENST00000618181; ENST00000618323; ENST00000618779; ENST00000620200; ENST00000622503; BC024295; BC033213; OTTHUMT00000097860; OTTHUMT00000097862; OTTHUMT00000097863; OTTHUMT00000097865;…	Hs.335293	ascites| blood| bone| brain| cervix| embryonic tissue| eye| intestine| kidney| liver| lung| mammary gland| muscle| ovary| pancreas| placenta| prostate| salivary gland| skin| stomach| testis| thymus| uterus| breast (mammary gland) tumor| cervical tumor| chondrosarcoma| gastrointestinal tumor| germ cell tumor| glioma| head and neck tumor| kidney tumor| lung tumor| non-neoplasia| normal| pancreatic …	NM_152486; ENST00000341065; ENST00000342066; ENST00000420190; ENST00000437963; ENST00000455979; ENST00000464948; ENST00000466827; ENST00000474461; ENST00000478729; ENST00000616016; ENST00000616125; ENST00000617307; ENST00000618181; ENST00000618323; ENST00000618779; ENST00000620200; ENST00000622503; BC024295; BC033213; OTTHUMT00000097860; OTTHUMT00000097862; OTTHUMT00000097863; OTTHUMT00000097865;…	GO:0000122; GO:1903506	negative regulation of transcription from RNA polymerase II promoter; regulation of nucleic acid-templated transcription	inferred from electronic annotation	NM_152486; ENST00000341065; ENST00000342066; ENST00000420190; ENST00000437963; ENST00000455979; ENST00000464948; ENST00000466827; ENST00000474461; ENST00000478729; ENST00000616016; ENST00000616125; ENST00000617307; ENST00000618181; ENST00000618323; ENST00000618779; ENST00000620200; ENST00000622503; BC024295; BC033213; OTTHUMT00000097860; OTTHUMT00000097862; OTTHUMT00000097863; OTTHUMT00000097865;…	GO:0005634	nucleus	inferred from electronic annotation	NM_152486; ENST00000341065; ENST00000342066; ENST00000420190; ENST00000437963; ENST00000455979; ENST00000464948; ENST00000466827; ENST00000474461; ENST00000478729; ENST00000616016; ENST00000616125; ENST00000617307; ENST00000618181; ENST00000618323; ENST00000618779; ENST00000620200; ENST00000622503; BC024295; BC033213; OTTHUMT00000097860; OTTHUMT00000097862; OTTHUMT00000097863; OTTHUMT00000097865;…	GO:0032093; GO:0042731; GO:0043621; GO:0003713; GO:0005515	SAM domain binding; PH domain binding; protein self-association; transcription coactivator activity; protein binding	inferred from electronic annotation				ENST00000341065; ENST00000342066; ENST00000455979; ENST00000616125; ENST00000617307; ENST00000618181; ENST00000618779; ENST00000622503	Pfam	IPR001660
TC0100006479.hg.1	6.58	6.78	-1.15	6.69	6.78	-1.07	6.44	6.78	-1.26	6.57	6.5	1.05	6.43	6.5	-1.05	6.22	6.5	-1.22	NM_198317; ENST00000338591; ENST00000463212; ENST00000466300; ENST00000481067; ENST00000622660; OTTHUMT00000097875; OTTHUMT00000097877; OTTHUMT00000097878; OTTHUMT00000097931	KLHL17	kelch-like family member 17	chr1	1p36.33	339451	NM_198317; ENST00000338591; ENST00000463212; ENST00000466300; ENST00000481067; ENST00000622660; OTTHUMT00000097875; OTTHUMT00000097877; OTTHUMT00000097878; OTTHUMT00000097931; BC166618; CCDS30550.1; hsa_circ_0009209; uc001aca.3; uc001acb.2; uc057ayg.1; uc057ayh.1; uc057ayi.1; uc057ayj.1; ENST00000617073; NONHSAT000216	chr1	NM_198317; ENST00000338591; ENST00000463212; ENST00000466300; ENST00000481067; ENST00000622660; OTTHUMT00000097875; OTTHUMT00000097877; OTTHUMT00000097878; OTTHUMT00000097931	Q6TDP4; Q0VGE6; Q86XA8; B4DDM9; B3KXL7; J3QLT4	NM_198317; ENST00000338591; ENST00000463212; ENST00000466300; ENST00000481067; ENST00000622660; OTTHUMT00000097875; OTTHUMT00000097877; OTTHUMT00000097878; OTTHUMT00000097931	Hs.109212	ascites| bone| bone marrow| brain| cervix| connective tissue| embryonic tissue| eye| intestine| kidney| lung| lymph node| mouth| pharynx| salivary gland| skin| stomach| testis| thymus| uterus| vascular| chondrosarcoma| colorectal tumor| gastrointestinal tumor| head and neck tumor| leukemia| lymphoma| normal| primitive neuroectodermal tumor of the CNS| skin tumor| uterine tumor| fetus| adult	NM_198317; ENST00000338591; ENST00000463212; ENST00000466300; ENST00000481067; ENST00000622660; OTTHUMT00000097875; OTTHUMT00000097877; OTTHUMT00000097878; OTTHUMT00000097931	GO:0007420; GO:0016567; GO:0030036	brain development; protein ubiquitination; actin cytoskeleton organization	not recorded; inferred from electronic annotation; inferred from sequence or structural similarity	NM_198317; ENST00000338591; ENST00000463212; ENST00000466300; ENST00000481067; ENST00000622660; OTTHUMT00000097875; OTTHUMT00000097877; OTTHUMT00000097878; OTTHUMT00000097931	GO:0005615; GO:0014069; GO:0015629; GO:0030054; GO:0031463; GO:0032839; GO:0043025; GO:0045211; GO:0005886; GO:0016020; GO:0045202	extracellular space; postsynaptic density; actin cytoskeleton; cell junction; Cul3-RING ubiquitin ligase complex; dendrite cytoplasm; neuronal cell body; postsynaptic membrane; plasma membrane; membrane; synapse	inferred from direct assay; inferred from electronic annotation; not recorded; inferred from sequence or structural similarity	NM_198317; ENST00000338591; ENST00000463212; ENST00000466300; ENST00000481067; ENST00000622660; OTTHUMT00000097875; OTTHUMT00000097877; OTTHUMT00000097878; OTTHUMT00000097931	GO:0004842; GO:0031208; GO:0032947; GO:0051015; GO:0003779; GO:0005515	ubiquitin-protein transferase activity; POZ domain binding; protein complex scaffold; actin filament binding; actin binding; protein binding	not recorded; inferred from electronic annotation; inferred from sequence or structural similarity				ENST00000338591; ENST00000622660; OTTHUMT00000097875	Pfam	IPR000210; IPR006652; IPR011705; IPR011498
TC0100006480.hg.1	5.4	5.05	1.27	5.31	5.05	1.2	4.76	5.05	-1.22	4.72	5.4	-1.61	5.09	5.4	-1.24	4.71	5.4	-1.62	NM_001160184; NM_032129; ENST00000379407; ENST00000379409; ENST00000379410; ENST00000480267; ENST00000491024; BC101386; BC101387; OTTHUMT00000097940; OTTHUMT00000097941; OTTHUMT00000097942; OTTHUMT00000473255; OTTHUMT00000473256	PLEKHN1	pleckstrin homology domain containing, family N member 1	chr1	1p36.33	84069	NM_001160184; NM_032129; ENST00000379407; ENST00000379409; ENST00000379410; ENST00000480267; ENST00000491024; BC101386; BC101387; OTTHUMT00000097940; OTTHUMT00000097941; OTTHUMT00000097942; OTTHUMT00000473255; OTTHUMT00000473256; CCDS4.1; CCDS53256.1; PLEKHN1.aAug10; PLEKHN1.bAug10; uc001acd.4; uc001ace.4; uc001acf.4; uc057ayk.1; uc057ayl.1; NONHSAT000217	chr1	NM_001160184; NM_032129; ENST00000379407; ENST00000379409; ENST00000379410; ENST00000480267; ENST00000491024; BC101386; BC101387; OTTHUMT00000097940; OTTHUMT00000097941; OTTHUMT00000097942; OTTHUMT00000473255; OTTHUMT00000473256	Q494U1; J3KSM5	NM_001160184; NM_032129; ENST00000379407; ENST00000379409; ENST00000379410; ENST00000480267; ENST00000491024; BC101386; BC101387; OTTHUMT00000097940; OTTHUMT00000097941; OTTHUMT00000097942; OTTHUMT00000473255; OTTHUMT00000473256	Hs.528691	embryonic tissue| intestine| lung| mammary gland| thyroid| breast (mammary gland) tumor| head and neck tumor| lung tumor| normal|embryoid body| blastocyst| adult					NM_001160184; NM_032129; ENST00000379407; ENST00000379409; ENST00000379410; ENST00000480267; ENST00000491024; BC101386; BC101387; OTTHUMT00000097940; OTTHUMT00000097941; OTTHUMT00000097942; OTTHUMT00000473255; OTTHUMT00000473256	GO:0005886; GO:0016020	plasma membrane; membrane	inferred from electronic annotation	NM_001160184; NM_032129; ENST00000379407; ENST00000379409; ENST00000379410; ENST00000480267; ENST00000491024; BC101386; BC101387; OTTHUMT00000097940; OTTHUMT00000097941; OTTHUMT00000097942; OTTHUMT00000473255; OTTHUMT00000473256	GO:0005515	protein binding	inferred from physical interaction
TC0100006483.hg.1	6.29	5.84	1.36	5.91	5.84	1.05	6.11	5.84	1.2	5.62	6	-1.3	5.93	6	-1.05	5.75	6	-1.19	NM_005101; ENST00000379389; ENST00000624652; ENST00000624697; BC009507; OTTHUMT00000097989; OTTHUMT00000479384; OTTHUMT00000479385	ISG15	ISG15 ubiquitin-like modifier	chr1	1p36.33	9636	NM_005101; ENST00000379389; ENST00000624652; ENST00000624697; BC009507; OTTHUMT00000097989; OTTHUMT00000479384; OTTHUMT00000479385; CCDS6.1; hsa_circ_0009211; ISG15.bAug10; ISG15.cAug10; uc001acj.5; uc057ayq.1; uc057ayr.1	chr1	NM_005101; ENST00000379389; ENST00000624652; ENST00000624697; BC009507; OTTHUMT00000097989; OTTHUMT00000479384; OTTHUMT00000479385	P05161; A0A096LNZ9; A0A096LPJ4	NM_005101; ENST00000379389; ENST00000624652; ENST00000624697; BC009507; OTTHUMT00000097989; OTTHUMT00000479384; OTTHUMT00000479385	Hs.458485	adrenal gland| ascites| blood| bone| brain| cervix| connective tissue| embryonic tissue| esophagus| eye| heart| intestine| kidney| larynx| liver| lung| lymph| mammary gland| mouth| ovary| pancreas| placenta| prostate| salivary gland| skin| testis| thymus| uterus| breast (mammary gland) tumor| cervical tumor| chondrosarcoma| colorectal tumor| esophageal tumor| gastrointestinal tumor| germ cell tum…	NM_005101; ENST00000379389; ENST00000624652; ENST00000624697; BC009507; OTTHUMT00000097989; OTTHUMT00000479384; OTTHUMT00000479385	GO:0006281; GO:0016032; GO:0019221; GO:0019941; GO:0019985; GO:0031397; GO:0032020; GO:0032480; GO:0032649; GO:0034340; GO:0042742; GO:0045071; GO:0045087; GO:0045648; GO:0051607; GO:0060337; GO:0002376	DNA repair; viral process; cytokine-mediated signaling pathway; modification-dependent protein catabolic process; translesion synthesis; negative regulation of protein ubiquitination; ISG15-protein conjugation; negative regulation of type I interferon production; regulation of interferon-gamma production; response to type I interferon; defense response to bacterium; negative regulation of viral g…	traceable author statement; inferred from electronic annotation; inferred from direct assay; inferred from mutant phenotype	NM_005101; ENST00000379389; ENST00000624652; ENST00000624697; BC009507; OTTHUMT00000097989; OTTHUMT00000479384; OTTHUMT00000479385	GO:0005576; GO:0005654; GO:0005829; GO:0005737	extracellular region; nucleoplasm; cytosol; cytoplasm	inferred from direct assay; traceable author statement; inferred from electronic annotation	NM_005101; ENST00000379389; ENST00000624652; ENST00000624697; BC009507; OTTHUMT00000097989; OTTHUMT00000479384; OTTHUMT00000479385	GO:0005515; GO:0031386	protein binding; protein tag	inferred from physical interaction; inferred from electronic annotation				ENST00000379389; ENST00000624652; ENST00000624697; OTTHUMT00000097989; OTTHUMT00000479384; OTTHUMT00000479385	Pfam	IPR000626
TC0100006486.hg.1	6.36	6.51	-1.11	6.33	6.51	-1.13	6.79	6.51	1.21	6.46	6.2	1.19	6.35	6.2	1.11	6.38	6.2	1.13	NM_001305275; NM_198576; ENST00000379370; ENST00000419249; ENST00000461111; ENST00000466223; ENST00000469403; ENST00000477585; ENST00000478677; ENST00000479707; ENST00000492947; ENST00000620552; OTTHUMT00000097990; OTTHUMT00000097991; OTTHUMT00000097992; OTTHUMT00000097993; OTTHUMT00000097994; OTTHUMT00000097995; OTTHUMT00000097996; OTTHUMT00000097997; OTTHUMT00000099680	AGRN	agrin	chr1	1p36.33	375790	NM_001305275; NM_198576; ENST00000379370; ENST00000419249; ENST00000461111; ENST00000466223; ENST00000469403; ENST00000477585; ENST00000478677; ENST00000479707; ENST00000492947; ENST00000620552; OTTHUMT00000097990; OTTHUMT00000097991; OTTHUMT00000097992; OTTHUMT00000097993; OTTHUMT00000097994; OTTHUMT00000097995; OTTHUMT00000097996; OTTHUMT00000097997; OTTHUMT00000099680; AGRN.mAug10; AGRN.nAug10…	chr1	NM_001305275; NM_198576; ENST00000379370; ENST00000419249; ENST00000461111; ENST00000466223; ENST00000469403; ENST00000477585; ENST00000478677; ENST00000479707; ENST00000492947; ENST00000620552; OTTHUMT00000097990; OTTHUMT00000097991; OTTHUMT00000097992; OTTHUMT00000097993; OTTHUMT00000097994; OTTHUMT00000097995; OTTHUMT00000097996; OTTHUMT00000097997; OTTHUMT00000099680	O00468; B3KMM7; Q5XG79; Q15952; H0Y5U1; A0A087X208	NM_001305275; NM_198576; ENST00000379370; ENST00000419249; ENST00000461111; ENST00000466223; ENST00000469403; ENST00000477585; ENST00000478677; ENST00000479707; ENST00000492947; ENST00000620552; OTTHUMT00000097990; OTTHUMT00000097991; OTTHUMT00000097992; OTTHUMT00000097993; OTTHUMT00000097994; OTTHUMT00000097995; OTTHUMT00000097996; OTTHUMT00000097997; OTTHUMT00000099680	Hs.273330	ascites| bone| brain| cervix| connective tissue| embryonic tissue| eye| heart| intestine| kidney| larynx| liver| lung| lymph node| mammary gland| nerve| ovary| pancreas| parathyroid| pituitary gland| placenta| prostate| skin| spleen| stomach| testis| thyroid| trachea| uterus| vascular| bladder carcinoma| breast (mammary gland) tumor| cervical tumor| chondrosarcoma| colorectal tumor| gastrointesti…									NM_001305275; NM_198576; ENST00000379370; ENST00000419249; ENST00000461111; ENST00000466223; ENST00000469403; ENST00000477585; ENST00000478677; ENST00000479707; ENST00000492947; ENST00000620552; OTTHUMT00000097990; OTTHUMT00000097991; OTTHUMT00000097992; OTTHUMT00000097993; OTTHUMT00000097994; OTTHUMT00000097995; OTTHUMT00000097996; OTTHUMT00000097997; OTTHUMT00000099680	GO:0002162; GO:0005200; GO:0005509; GO:0005515; GO:0030548; GO:0033691; GO:0035374; GO:0043236; GO:0043395; GO:0003674	dystroglycan binding; structural constituent of cytoskeleton; calcium ion binding; protein binding; acetylcholine receptor regulator activity; sialic acid binding; chondroitin sulfate binding; laminin binding; heparan sulfate proteoglycan binding; molecular_function	inferred from sequence or structural similarity; traceable author statement; inferred from physical interaction; inferred from electronic annotation; no biological data available				ENST00000379370; ENST00000419249; ENST00000620552; OTTHUMT00000097990; OTTHUMT00000099680	Pfam	IPR000082; IPR000742; IPR001791; IPR002049; IPR002350; IPR004850
TC0100006490.hg.1	3.45	4.07	-1.54	3.97	4.07	-1.07	3.82	4.07	-1.19	4.17	4.32	-1.11	4.15	4.32	-1.13	3.85	4.32	-1.38	NR_038869; ENST00000416774	LINC01342	long intergenic non-protein coding RNA 1342	chr1	1p36.33	254099	NR_038869; ENST00000416774; ENST00000416774.1; OTTHUMT00000002221; uc001acv.4; HG491580.1:1..1620:ncRNA; NONHSAT000249	chr1			NR_038869; ENST00000416774	Hs.680488	blood| normal| adult
TC0100006492.hg.1	6.62	6.58	1.03	6.91	6.58	1.25	6.84	6.58	1.2	6.6	6.98	-1.3	6.94	6.98	-1.03	6.88	6.98	-1.07	NM_001130045; NM_153254; ENST00000379288; ENST00000379289; ENST00000379290; ENST00000460998; ENST00000486379; ENST00000506177; ENST00000514695; BC126152; BC126154; OTTHUMT00000002420; OTTHUMT00000002421; OTTHUMT00000002422; OTTHUMT00000002423; OTTHUMT00000367063; OTTHUMT00000367064; uc001acy.2	TTLL10	tubulin tyrosine ligase-like family member 10	chr1	1p36.33	254173	NM_001130045; NM_153254; ENST00000379288; ENST00000379289; ENST00000379290; ENST00000460998; ENST00000486379; ENST00000506177; ENST00000514695; BC126152; BC126154; OTTHUMT00000002420; OTTHUMT00000002421; OTTHUMT00000002422; OTTHUMT00000002423; OTTHUMT00000367063; OTTHUMT00000367064; uc001acy.2; CCDS44036.1; CCDS8.1; TTLL10.aAug10; TTLL10.hAug10; TTLL10.jAug10; uc001acz.3; uc010nyg.2; uc057azv.1; …	chr1	NM_001130045; NM_153254; ENST00000379288; ENST00000379289; ENST00000379290; ENST00000460998; ENST00000486379; ENST00000506177; ENST00000514695; BC126152; BC126154; OTTHUMT00000002420; OTTHUMT00000002421; OTTHUMT00000002422; OTTHUMT00000002423; OTTHUMT00000367063; OTTHUMT00000367064; uc001acy.2	Q6ZVT0; J3QRK8	NM_001130045; NM_153254; ENST00000379288; ENST00000379289; ENST00000379290; ENST00000460998; ENST00000486379; ENST00000506177; ENST00000514695; BC126152; BC126154; OTTHUMT00000002420; OTTHUMT00000002421; OTTHUMT00000002422; OTTHUMT00000002423; OTTHUMT00000367063; OTTHUMT00000367064; uc001acy.2	Hs.454835	brain| intestine| kidney| lung| muscle| pharynx| testis| colorectal tumor| germ cell tumor| head and neck tumor| normal| soft tissue/muscle tissue tumor| fetus| adult	NM_001130045; NM_153254; ENST00000379288; ENST00000379289; ENST00000379290; ENST00000460998; ENST00000486379; ENST00000506177; ENST00000514695; BC126152; BC126154; OTTHUMT00000002420; OTTHUMT00000002421; OTTHUMT00000002422; OTTHUMT00000002423; OTTHUMT00000367063; OTTHUMT00000367064; uc001acy.2	GO:0018094; GO:0006464	protein polyglycylation; cellular protein modification process	inferred from direct assay; inferred from electronic annotation					NM_001130045; NM_153254; ENST00000379288; ENST00000379289; ENST00000379290; ENST00000460998; ENST00000486379; ENST00000506177; ENST00000514695; BC126152; BC126154; OTTHUMT00000002420; OTTHUMT00000002421; OTTHUMT00000002422; OTTHUMT00000002423; OTTHUMT00000367063; OTTHUMT00000367064; uc001acy.2	GO:0005515; GO:0005524; GO:0070735; GO:0000166	protein binding; ATP binding; protein-glycine ligase activity; nucleotide binding	inferred from physical interaction; inferred from electronic annotation; inferred from direct assay				ENST00000379288; ENST00000379289; ENST00000379290; OTTHUMT00000002420; OTTHUMT00000002421	Pfam	IPR004344
TC0100006494.hg.1	6.55	6.95	-1.32	5.84	6.95	-2.16	6.06	6.95	-1.86	8.05	8.21	-1.12	7.54	8.21	-1.59	7.5	8.21	-1.63	NM_080605; ENST00000379198; OTTHUMT00000005071	B3GALT6	UDP-Gal:betaGal beta 1,3-galactosyltransferase 6	chr1	1p36.33	126792	NM_080605; ENST00000379198; OTTHUMT00000005071; BC160034; CCDS13.1; uc001adk.4	chr1	NM_080605; ENST00000379198; OTTHUMT00000005071	Q499Z2; Q96L58	NM_080605; ENST00000379198; OTTHUMT00000005071	Hs.284284	adipose tissue| bladder| blood| bone| bone marrow| brain| connective tissue| embryonic tissue| esophagus| eye| heart| intestine| kidney| liver| lung| lymph| lymph node| mammary gland| ovary| pancreas| pituitary gland| placenta| prostate| skin| spleen| testis| thymus| uterus| bladder carcinoma| breast (mammary gland) tumor| chondrosarcoma| colorectal tumor| esophageal tumor| germ cell tumor| gliom…	NM_080605; ENST00000379198; OTTHUMT00000005071	GO:0005975; GO:0006024; GO:0006486; GO:0015012; GO:0030203; GO:0030204; GO:0030206; GO:0044281	carbohydrate metabolic process; glycosaminoglycan biosynthetic process; protein glycosylation; heparan sulfate proteoglycan biosynthetic process; glycosaminoglycan metabolic process; chondroitin sulfate metabolic process; chondroitin sulfate biosynthetic process; small molecule metabolic process	traceable author statement; inferred from mutant phenotype; inferred from electronic annotation	NM_080605; ENST00000379198; OTTHUMT00000005071	GO:0000139; GO:0005797; GO:0016020; GO:0016021; GO:0032580; GO:0005794	Golgi membrane; Golgi medial cisterna; membrane; integral component of membrane; Golgi cisterna membrane; Golgi apparatus	traceable author statement; inferred from direct assay; inferred from electronic annotation	NM_080605; ENST00000379198; OTTHUMT00000005071	GO:0008499; GO:0035250; GO:0047220; GO:0008378; GO:0016740; GO:0016757	UDP-galactose:beta-N-acetylglucosamine beta-1,3-galactosyltransferase activity; UDP-galactosyltransferase activity; galactosylxylosylprotein 3-beta-galactosyltransferase activity; galactosyltransferase activity; transferase activity; transferase activity, transferring glycosyl groups	inferred from electronic annotation; inferred from direct assay	NM_080605	MetaCyc	PWY-6557	ENST00000379198; OTTHUMT00000005071	Pfam	IPR002659
TC0100006497.hg.1	4.48	4.59	-1.08	4.19	4.59	-1.32	4.35	4.59	-1.18	4.33	4.3	1.02	4.37	4.3	1.05	4.39	4.3	1.07	NM_001130413; NR_037668; ENST00000325425; ENST00000338555; ENST00000379099; ENST00000379101; ENST00000379116; ENST00000400928; ENST00000467651; ENST00000470022; ENST00000616713; BC125074; BC125075; OTTHUMT00000005800; OTTHUMT00000005801; OTTHUMT00000005802; OTTHUMT00000005804; OTTHUMT00000352308; OTTHUMT00000352309; OTTHUMT00000407296	SCNN1D	sodium channel, non voltage gated 1 delta subunit	chr1	1p36.3-p36.2	6339	NM_001130413; NR_037668; ENST00000325425; ENST00000338555; ENST00000379099; ENST00000379101; ENST00000379116; ENST00000400928; ENST00000467651; ENST00000470022; ENST00000616713; BC125074; BC125075; OTTHUMT00000005800; OTTHUMT00000005801; OTTHUMT00000005802; OTTHUMT00000005804; OTTHUMT00000352308; OTTHUMT00000352309; OTTHUMT00000407296; CCDS44037.2; SCNN1D.eAug10; uc001adt.2; uc001adw.3; uc057bbb.…	chr1	NM_001130413; NR_037668; ENST00000325425; ENST00000338555; ENST00000379099; ENST00000379101; ENST00000379116; ENST00000400928; ENST00000467651; ENST00000470022; ENST00000616713; BC125074; BC125075; OTTHUMT00000005800; OTTHUMT00000005801; OTTHUMT00000005802; OTTHUMT00000005804; OTTHUMT00000352308; OTTHUMT00000352309; OTTHUMT00000407296	P51172; Q09HT1; Q6ZMN3; A6NNF7; H0Y3F1; F8VWH5; C9JDY8; A0A087WUC3; I6L9J9	NM_001130413; NR_037668; ENST00000325425; ENST00000338555; ENST00000379099; ENST00000379101; ENST00000379116; ENST00000400928; ENST00000467651; ENST00000470022; ENST00000616713; BC125074; BC125075; OTTHUMT00000005800; OTTHUMT00000005801; OTTHUMT00000005802; OTTHUMT00000005804; OTTHUMT00000352308; OTTHUMT00000352309; OTTHUMT00000407296	Hs.512681	bone| brain| embryonic tissue| eye| heart| kidney| lung| mammary gland| ovary| pancreas| placenta| skin| spleen| stomach| testis| thymus| breast (mammary gland) tumor| chondrosarcoma| gastrointestinal tumor| germ cell tumor| glioma| leukemia| lung tumor| normal| ovarian tumor| skin tumor| fetus| adult	NM_001130413; NR_037668; ENST00000325425; ENST00000338555; ENST00000379099; ENST00000379101; ENST00000379116; ENST00000400928; ENST00000467651; ENST00000470022; ENST00000616713; BC125074; BC125075; OTTHUMT00000005800; OTTHUMT00000005801; OTTHUMT00000005802; OTTHUMT00000005804; OTTHUMT00000352308; OTTHUMT00000352309; OTTHUMT00000407296	GO:0006814; GO:0034220; GO:0035725; GO:0050896; GO:0050909; GO:0055085; GO:0006810; GO:0006811	sodium ion transport; ion transmembrane transport; sodium ion transmembrane transport; response to stimulus; sensory perception of taste; transmembrane transport; transport; ion transport	traceable author statement; inferred from electronic annotation	NM_001130413; NR_037668; ENST00000325425; ENST00000338555; ENST00000379099; ENST00000379101; ENST00000379116; ENST00000400928; ENST00000467651; ENST00000470022; ENST00000616713; BC125074; BC125075; OTTHUMT00000005800; OTTHUMT00000005801; OTTHUMT00000005802; OTTHUMT00000005804; OTTHUMT00000352308; OTTHUMT00000352309; OTTHUMT00000407296	GO:0005886; GO:0015629; GO:0016020; GO:0016021	plasma membrane; actin cytoskeleton; membrane; integral component of membrane	inferred from direct assay; traceable author statement; inferred from electronic annotation	NM_001130413; NR_037668; ENST00000325425; ENST00000338555; ENST00000379099; ENST00000379101; ENST00000379116; ENST00000400928; ENST00000467651; ENST00000470022; ENST00000616713; BC125074; BC125075; OTTHUMT00000005800; OTTHUMT00000005801; OTTHUMT00000005802; OTTHUMT00000005804; OTTHUMT00000352308; OTTHUMT00000352309; OTTHUMT00000407296	GO:0005515; GO:0015280; GO:0005272	protein binding; ligand-gated sodium channel activity; sodium channel activity	inferred from physical interaction; inferred from electronic annotation; traceable author statement				ENST00000325425; ENST00000338555; ENST00000379099; ENST00000379116; ENST00000400928; ENST00000616713; OTTHUMT00000005800; OTTHUMT00000005802; OTTHUMT00000005804; OTTHUMT00000352308; OTTHUMT00000407296	Pfam	IPR001873
TC0100006499.hg.1	6.95	7.33	-1.3	6.87	7.33	-1.38	7.07	7.33	-1.2	6.83	6.77	1.04	7.02	6.77	1.19	6.91	6.77	1.1	NM_153339; ENST00000379031; ENST00000463758; ENST00000467712; ENST00000470520; ENST00000493657; BC034304; OTTHUMT00000009438; OTTHUMT00000009439; OTTHUMT00000009440; OTTHUMT00000009441; OTTHUMT00000009442	PUSL1	pseudouridylate synthase-like 1	chr1	1p36.33	126789	NM_153339; ENST00000379031; ENST00000463758; ENST00000467712; ENST00000470520; ENST00000493657; BC034304; OTTHUMT00000009438; OTTHUMT00000009439; OTTHUMT00000009440; OTTHUMT00000009441; OTTHUMT00000009442; CCDS20.1; hsa_circ_0009258; uc001aed.4; uc057bbt.1; uc057bbu.1; uc057bbv.1; uc057bbw.1; NONHSAT000277	chr1	NM_153339; ENST00000379031; ENST00000463758; ENST00000467712; ENST00000470520; ENST00000493657; BC034304; OTTHUMT00000009438; OTTHUMT00000009439; OTTHUMT00000009440; OTTHUMT00000009441; OTTHUMT00000009442	Q8N0Z8; J3KTG4	NM_153339; ENST00000379031; ENST00000463758; ENST00000467712; ENST00000470520; ENST00000493657; BC034304; OTTHUMT00000009438; OTTHUMT00000009439; OTTHUMT00000009440; OTTHUMT00000009441; OTTHUMT00000009442	Hs.400659	blood| bone| brain| cervix| embryonic tissue| esophagus| eye| heart| intestine| kidney| liver| lung| mammary gland| muscle| ovary| pancreas| placenta| prostate| skin| stomach| uterus| breast (mammary gland) tumor| cervical tumor| chondrosarcoma| esophageal tumor| gastrointestinal tumor| germ cell tumor| kidney tumor| lung tumor| normal| ovarian tumor| pancreatic tumor| primitive neuroectodermal t…	NM_153339; ENST00000379031; ENST00000463758; ENST00000467712; ENST00000470520; ENST00000493657; BC034304; OTTHUMT00000009438; OTTHUMT00000009439; OTTHUMT00000009440; OTTHUMT00000009441; OTTHUMT00000009442	GO:0001522; GO:0008033; GO:0009451	pseudouridine synthesis; tRNA processing; RNA modification	inferred from electronic annotation	NM_153339; ENST00000379031; ENST00000463758; ENST00000467712; ENST00000470520; ENST00000493657; BC034304; OTTHUMT00000009438; OTTHUMT00000009439; OTTHUMT00000009440; OTTHUMT00000009441; OTTHUMT00000009442	GO:0043231	intracellular membrane-bounded organelle	inferred from direct assay	NM_153339; ENST00000379031; ENST00000463758; ENST00000467712; ENST00000470520; ENST00000493657; BC034304; OTTHUMT00000009438; OTTHUMT00000009439; OTTHUMT00000009440; OTTHUMT00000009441; OTTHUMT00000009442	GO:0003723; GO:0009982; GO:0016853	RNA binding; pseudouridine synthase activity; isomerase activity	inferred from electronic annotation				ENST00000379031; ENST00000467712; OTTHUMT00000009438; OTTHUMT00000009440	Pfam	IPR020097
TC0100006501.hg.1	7.26	8.31	-2.07	8.47	8.31	1.12	7.72	8.31	-1.51	6.44	6.52	-1.06	6.22	6.52	-1.24	6.32	6.52	-1.15	NM_001029885; ENST00000343938; ENST00000464957; ENST00000488011; OTTHUMT00000008742; OTTHUMT00000008743; OTTHUMT00000008744	CPTP	ceramide-1-phosphate transfer protein	chr1	1p36.33	80772	NM_001029885; ENST00000343938; ENST00000464957; ENST00000488011; OTTHUMT00000008742; OTTHUMT00000008743; OTTHUMT00000008744; CCDS30555.1; hsa_circ_0009264; uc001aeo.4; uc057bdo.1; uc057bdp.1	chr1	NM_001029885; ENST00000343938; ENST00000464957; ENST00000488011; OTTHUMT00000008742; OTTHUMT00000008743; OTTHUMT00000008744	Q5TA50; Q9UFH6; S4S694; J3KST3	NM_001029885; ENST00000343938; ENST00000464957; ENST00000488011; OTTHUMT00000008742; OTTHUMT00000008743; OTTHUMT00000008744	Hs.515689	adipose tissue| bone| brain| cervix| embryonic tissue| eye| intestine| kidney| liver| lung| mammary gland| muscle| nerve| ovary| pancreas| placenta| prostate| skin| spleen| stomach| testis| thymus| uterus| breast (mammary gland) tumor| cervical tumor| chondrosarcoma| colorectal tumor| gastrointestinal tumor| germ cell tumor| glioma| kidney tumor| liver tumor| lung tumor| lymphoma| normal| pancrea…	NM_001029885; ENST00000343938; ENST00000464957; ENST00000488011; OTTHUMT00000008742; OTTHUMT00000008743; OTTHUMT00000008744	GO:0006665; GO:0006687; GO:0044281; GO:0046836; GO:1902389; GO:0006810; GO:0006869	sphingolipid metabolic process; glycosphingolipid metabolic process; small molecule metabolic process; glycolipid transport; ceramide 1-phosphate transport; transport; lipid transport	traceable author statement; inferred from direct assay; inferred from electronic annotation	NM_001029885; ENST00000343938; ENST00000464957; ENST00000488011; OTTHUMT00000008742; OTTHUMT00000008743; OTTHUMT00000008744	GO:0005634; GO:0005640; GO:0005730; GO:0005737; GO:0005794; GO:0005829; GO:0005886; GO:0010008; GO:0005768; GO:0016020	nucleus; nuclear outer membrane; nucleolus; cytoplasm; Golgi apparatus; cytosol; plasma membrane; endosome membrane; endosome; membrane	inferred from direct assay; inferred from electronic annotation; traceable author statement	NM_001029885; ENST00000343938; ENST00000464957; ENST00000488011; OTTHUMT00000008742; OTTHUMT00000008743; OTTHUMT00000008744	GO:0005543; GO:0005548; GO:0051861; GO:1902387; GO:1902388; GO:0008289; GO:0017089	phospholipid binding; phospholipid transporter activity; glycolipid binding; ceramide 1-phosphate binding; ceramide 1-phosphate transporter activity; lipid binding; glycolipid transporter activity	inferred from direct assay; inferred from electronic annotation				ENST00000343938; ENST00000488011; OTTHUMT00000008742; OTTHUMT00000008744	Pfam	IPR014830
TC0100006502.hg.1	3.88	4.1	-1.17	3.88	4.1	-1.17	3.77	4.1	-1.26	3.62	3.36	1.2	3.58	3.36	1.16	3.52	3.36	1.12	NM_152228; ENST00000339381; OTTHUMT00000008493	TAS1R3	taste receptor, type 1, member 3	chr1	1p36.33	83756	NM_152228; ENST00000339381; OTTHUMT00000008493; CCDS30556.1; uc010nyk.3	chr1	NM_152228; ENST00000339381	Q7RTX0	NM_152228; ENST00000339381; OTTHUMT00000008493	Hs.74375	bone marrow| brain| eye| intestine| liver| lung| lymph node| muscle| ovary| pancreas| pituitary gland| placenta| prostate| skin| testis| thyroid| uterus| chondrosarcoma| colorectal tumor| gastrointestinal tumor| germ cell tumor| glioma| head and neck tumor| liver tumor| non-neoplasia| normal| ovarian tumor| pancreatic tumor| primitive neuroectodermal tumor of the CNS| prostate cancer| soft tissue…	NM_152228; ENST00000339381; OTTHUMT00000008493	GO:0001582; GO:0007186; GO:0050916; GO:0050917; GO:0007165; GO:0050896; GO:0050909	detection of chemical stimulus involved in sensory perception of sweet taste; G-protein coupled receptor signaling pathway; sensory perception of sweet taste; sensory perception of umami taste; signal transduction; response to stimulus; sensory perception of taste	inferred from direct assay; inferred by curator; inferred from electronic annotation	NM_152228; ENST00000339381; OTTHUMT00000008493	GO:0005886; GO:0016021; GO:1903767; GO:0016020	plasma membrane; integral component of membrane; sweet taste receptor complex; membrane	traceable author statement; inferred by curator; inferred from direct assay; inferred from electronic annotation	NM_152228; ENST00000339381; OTTHUMT00000008493	GO:0008527; GO:0033041; GO:0046982; GO:0004871; GO:0004930; GO:0005515	taste receptor activity; sweet taste receptor activity; protein heterodimerization activity; signal transducer activity; G-protein coupled receptor activity; protein binding	inferred from direct assay; non-traceable author statement; inferred from electronic annotation				ENST00000339381; OTTHUMT00000008493	Pfam	IPR001828; IPR011500; IPR017978
TC0100006514.hg.1	3.74	3.93	-1.14	3.79	3.93	-1.1	3.72	3.93	-1.16	3.61	4	-1.31	3.67	4	-1.26	3.94	4	-1.04	NM_001146685; ENST00000378821; OTTHUMT00000331012; uc010nyp.2	TMEM88B	transmembrane protein 88B	chr1	1p36.33	643965	NM_001146685; ENST00000378821; OTTHUMT00000331012; uc010nyp.2; CCDS57964.1; TMEM88B.aAug10; lnc-VWA1-1:1	chr1	NM_001146685; ENST00000378821	A6NKF7	NM_001146685; ENST00000378821; OTTHUMT00000331012; uc010nyp.2	Hs.729765	normal					NM_001146685; ENST00000378821; OTTHUMT00000331012; uc010nyp.2	GO:0016021; GO:0016020	integral component of membrane; membrane	inferred from electronic annotation
TC0100006516.hg.1	5.45	5.78	-1.26	5.08	5.78	-1.62	5.64	5.78	-1.1	5.37	5.19	1.14	5.1	5.19	-1.06	5.64	5.19	1.37	NM_022834; NM_199121; ENST00000338660; ENST00000471398; ENST00000476993; ENST00000495558; BC059409; OTTHUMT00000008291; OTTHUMT00000008292; OTTHUMT00000008293; OTTHUMT00000008294	VWA1	von Willebrand factor A domain containing 1	chr1	1p36.33	64856	NM_022834; NM_199121; ENST00000338660; ENST00000471398; ENST00000476993; ENST00000495558; BC059409; OTTHUMT00000008291; OTTHUMT00000008292; OTTHUMT00000008293; OTTHUMT00000008294; CCDS27.1; CCDS28.2; uc001afr.4; uc001afs.4; uc057bfl.1; uc057bfm.1; VWA1.aAug10; VWA1.eAug10	chr1	NM_022834; NM_199121; ENST00000338660; ENST00000471398; ENST00000476993; ENST00000495558; BC059409; OTTHUMT00000008291; OTTHUMT00000008292; OTTHUMT00000008293; OTTHUMT00000008294	Q6PCB0; J3QRR0; J3QLP3	NM_022834; NM_199121; ENST00000338660; ENST00000471398; ENST00000476993; ENST00000495558; BC059409; OTTHUMT00000008291; OTTHUMT00000008292; OTTHUMT00000008293; OTTHUMT00000008294	Hs.449009	ascites| bone| brain| connective tissue| embryonic tissue| eye| heart| intestine| kidney| larynx| liver| lung| lymph| mammary gland| mouth| ovary| pancreas| parathyroid| placenta| prostate| skin| stomach| testis| thymus| uterus| breast (mammary gland) tumor| chondrosarcoma| colorectal tumor| gastrointestinal tumor| germ cell tumor| glioma| head and neck tumor| leukemia| liver tumor| lung tumor| l…	NM_022834; NM_199121; ENST00000338660; ENST00000471398; ENST00000476993; ENST00000495558; BC059409; OTTHUMT00000008291; OTTHUMT00000008292; OTTHUMT00000008293; OTTHUMT00000008294	GO:0030198; GO:0048266	extracellular matrix organization; behavioral response to pain	inferred from electronic annotation	NM_022834; NM_199121; ENST00000338660; ENST00000471398; ENST00000476993; ENST00000495558; BC059409; OTTHUMT00000008291; OTTHUMT00000008292; OTTHUMT00000008293; OTTHUMT00000008294	GO:0005604; GO:0005614; GO:0005615; GO:0070062; GO:0005576; GO:0005578; GO:0031012	basement membrane; interstitial matrix; extracellular space; extracellular exosome; extracellular region; proteinaceous extracellular matrix; extracellular matrix	inferred from electronic annotation; inferred from direct assay	NM_022834; NM_199121; ENST00000338660; ENST00000471398; ENST00000476993; ENST00000495558; BC059409; OTTHUMT00000008291; OTTHUMT00000008292; OTTHUMT00000008293; OTTHUMT00000008294	GO:0042802; GO:0005515	identical protein binding; protein binding	inferred from electronic annotation				ENST00000471398; ENST00000476993; ENST00000495558; OTTHUMT00000008291; OTTHUMT00000008293; OTTHUMT00000008294	Pfam	IPR002035; IPR003961
TC0100006517.hg.1	4.51	4.09	1.34	4.4	4.09	1.23	3.93	4.09	-1.12	3.99	3.92	1.05	3.7	3.92	-1.17	3.64	3.92	-1.21	NM_001039211; ENST00000378785; ENST00000475091; ENST00000484537; OTTHUMT00000001279; OTTHUMT00000099686; OTTHUMT00000100304; uc001aft.2	ATAD3C	ATPase family, AAA domain containing 3C	chr1	1p36.33	219293	NM_001039211; ENST00000378785; ENST00000475091; ENST00000484537; OTTHUMT00000001279; OTTHUMT00000099686; OTTHUMT00000100304; uc001aft.2; ATAD3C.aAug10; ATAD3C.bAug10; CCDS44039.1; hsa_circ_0009275; uc057bfn.1; uc057bfo.1	chr1	NM_001039211; ENST00000378785; ENST00000475091; ENST00000484537; OTTHUMT00000001279; OTTHUMT00000099686; OTTHUMT00000100304; uc001aft.2	Q5T2N8; J3QSF3	NM_001039211; ENST00000378785; ENST00000475091; ENST00000484537; OTTHUMT00000001279; OTTHUMT00000099686; OTTHUMT00000100304; uc001aft.2	Hs.724767	brain| embryonic tissue| kidney| lung| mammary gland| ovary| pancreas| lung tumor| non-neoplasia| normal| pancreatic tumor| primitive neuroectodermal tumor of the CNS| fetus| adult									NM_001039211; ENST00000378785; ENST00000475091; ENST00000484537; OTTHUMT00000001279; OTTHUMT00000099686; OTTHUMT00000100304; uc001aft.2	GO:0005524; GO:0000166	ATP binding; nucleotide binding	inferred from electronic annotation				ENST00000378785; OTTHUMT00000001279; OTTHUMT00000099686	Pfam	IPR003959; IPR021911; IPR008824
TC0100006524.hg.1	5.63	5.92	-1.23	5.34	5.92	-1.49	5.43	5.92	-1.41	5.06	5.11	-1.03	5.48	5.11	1.3	6.3	5.11	2.28	NM_001170686; NM_001170687; NM_001170688; NM_001170689; NM_080875; NR_033183; ENST00000355826; ENST00000378708; ENST00000378712; ENST00000463492; ENST00000464570; ENST00000467597; ENST00000470373; ENST00000473511; ENST00000477990; ENST00000479659; ENST00000483015; ENST00000486072; ENST00000487053; ENST00000489635; ENST00000502470; ENST00000503789; ENST00000504599; ENST00000505370; ENST00000505820…	MIB2	mindbomb E3 ubiquitin protein ligase 2	chr1	1p36.33	142678	NM_001170686; NM_001170687; NM_001170688; NM_001170689; NM_080875; NR_033183; ENST00000355826; ENST00000378708; ENST00000378712; ENST00000463492; ENST00000464570; ENST00000467597; ENST00000470373; ENST00000473511; ENST00000477990; ENST00000479659; ENST00000483015; ENST00000486072; ENST00000487053; ENST00000489635; ENST00000502470; ENST00000503789; ENST00000504599; ENST00000505370; ENST00000505820…	chr1	NM_001170686; NM_001170687; NM_001170688; NM_001170689; NM_080875; NR_033183; ENST00000355826; ENST00000378708; ENST00000378712; ENST00000463492; ENST00000464570; ENST00000467597; ENST00000470373; ENST00000473511; ENST00000477990; ENST00000479659; ENST00000483015; ENST00000486072; ENST00000487053; ENST00000489635; ENST00000502470; ENST00000503789; ENST00000504599; ENST00000505370; ENST00000505820…	Q96AX9; B4DEI6; F2Z2L2; J3QR95; J3QLE0; D6RAZ0; D6RHY5; D6R9Q6; D6RFJ2; E9PD12; D6RED3; D6RE96; H0YAM8; D6RDI1																			ENST00000355826; ENST00000378708; ENST00000378712; ENST00000483015; ENST00000503789; ENST00000504599; ENST00000505820; ENST00000510793; ENST00000514234; ENST00000518681; ENST00000520777; OTTHUMT00000158402; OTTHUMT00000158404; OTTHUMT00000158407; OTTHUMT00000158408; OTTHUMT00000158409; OTTHUMT00000158415; OTTHUMT00000365928; OTTHUMT00000365931; OTTHUMT00000365933; OTTHUMT00000365934; OTTHUMT00000…	Pfam	IPR000433; IPR010606; IPR020683; IPR002110
TC0100006540.hg.1	4.85	5.14	-1.22	5.07	5.14	-1.05	4.64	5.14	-1.41	4.06	4.51	-1.36	4.54	4.51	1.03	4.43	4.51	-1.05	NM_138705; ENST00000307786; ENST00000378604; ENST00000462293; ENST00000482402; OTTHUMT00000002778; OTTHUMT00000002779; OTTHUMT00000002780; OTTHUMT00000276929; uc001aih.1	CALML6	calmodulin-like 6	chr1	1p36.33	163688	NM_138705; ENST00000307786; ENST00000378604; ENST00000462293; ENST00000482402; OTTHUMT00000002778; OTTHUMT00000002779; OTTHUMT00000002780; OTTHUMT00000276929; uc001aih.1; BC160060; CALML6.bAug10; CCDS30566.1; uc057bjo.1; uc057bjp.1; uc057bjq.1; NONHSAT000374	chr1	NM_138705; ENST00000307786; ENST00000378604; ENST00000462293; ENST00000482402; OTTHUMT00000002778; OTTHUMT00000002779; OTTHUMT00000002780; OTTHUMT00000276929; uc001aih.1	Q8TD86; B1AKR1	NM_138705; ENST00000307786; ENST00000378604; ENST00000462293; ENST00000482402; OTTHUMT00000002778; OTTHUMT00000002779; OTTHUMT00000002780; OTTHUMT00000276929; uc001aih.1	Hs.85902	eye| muscle| nerve| stomach| normal| fetus| adult					NM_138705; ENST00000307786; ENST00000378604; ENST00000462293; ENST00000482402; OTTHUMT00000002778; OTTHUMT00000002779; OTTHUMT00000002780; OTTHUMT00000276929; uc001aih.1	GO:0005634; GO:0005737	nucleus; cytoplasm	inferred from electronic annotation	NM_138705; ENST00000307786; ENST00000378604; ENST00000462293; ENST00000482402; OTTHUMT00000002778; OTTHUMT00000002779; OTTHUMT00000002780; OTTHUMT00000276929; uc001aih.1	GO:0005509; GO:0046872	calcium ion binding; metal ion binding	inferred from electronic annotation				ENST00000307786; ENST00000378604; OTTHUMT00000002778; OTTHUMT00000276929	Pfam	IPR011992; IPR002048
TC0100006548.hg.1	3.17	2.78	1.3	3.06	2.78	1.21	2.73	2.78	-1.04	2.71	3.19	-1.39	2.8	3.19	-1.31	3.14	3.19	-1.04	NM_000815; ENST00000378585; BC033801; OTTHUMT00000098493	GABRD	gamma-aminobutyric acid (GABA) A receptor, delta	chr1	1p36.3	2563	NM_000815; ENST00000378585; BC033801; OTTHUMT00000098493; CCDS36.1; uc001aip.3	chr1	NM_000815; ENST00000378585; BC033801; OTTHUMT00000098493	O14764; A8K496	NM_000815; ENST00000378585; BC033801; OTTHUMT00000098493	Hs.113882	brain| heart| kidney| mammary gland| nerve| pancreas| testis| germ cell tumor| glioma| kidney tumor| non-neoplasia| normal| pancreatic tumor| fetus| adult	NM_000815; ENST00000378585; BC033801; OTTHUMT00000098493	GO:0006810; GO:0007165; GO:0007268; GO:0042391; GO:0050877; GO:1902476; GO:0006811; GO:0006821; GO:0034220	transport; signal transduction; synaptic transmission; regulation of membrane potential; neurological system process; chloride transmembrane transport; ion transport; chloride transport; ion transmembrane transport	traceable author statement; not recorded; inferred from electronic annotation	NM_000815; ENST00000378585; BC033801; OTTHUMT00000098493	GO:0005887; GO:0030054; GO:0034707; GO:0043005; GO:0045202; GO:0045211; GO:1902711; GO:0005886; GO:0016020; GO:0016021	integral component of plasma membrane; cell junction; chloride channel complex; neuron projection; synapse; postsynaptic membrane; GABA-A receptor complex; plasma membrane; membrane; integral component of membrane	traceable author statement; inferred from electronic annotation; not recorded	NM_000815; ENST00000378585; BC033801; OTTHUMT00000098493	GO:0004890; GO:0005230; GO:0005254; GO:0005515	GABA-A receptor activity; extracellular ligand-gated ion channel activity; chloride channel activity; protein binding	inferred from electronic annotation; not recorded; inferred from physical interaction; traceable author statement				ENST00000378585; OTTHUMT00000098493	Pfam	IPR006029; IPR006202
TC0100006550.hg.1	4.85	5.02	-1.12	4.35	5.02	-1.59	4.89	5.02	-1.09	4.59	4.32	1.2	4.46	4.32	1.1	4.39	4.32	1.05	NM_001033581; NM_001033582; NM_001242874; NM_002744; ENST00000378567; ENST00000400920; ENST00000400921; ENST00000419838; ENST00000461106; ENST00000461465; ENST00000466352; ENST00000466651; ENST00000468310; ENST00000470511; ENST00000470596; ENST00000470986; ENST00000471018; ENST00000472017; ENST00000478770; ENST00000479263; ENST00000479566; ENST00000481140; ENST00000482686; ENST00000484419; ENST00…	PRKCZ	protein kinase C, zeta	chr1	1p36.33-p36.2	5590	NM_001033581; NM_001033582; NM_001242874; NM_002744; ENST00000378567; ENST00000400920; ENST00000400921; ENST00000419838; ENST00000461106; ENST00000461465; ENST00000466352; ENST00000466651; ENST00000468310; ENST00000470511; ENST00000470596; ENST00000470986; ENST00000471018; ENST00000472017; ENST00000478770; ENST00000479263; ENST00000479566; ENST00000481140; ENST00000482686; ENST00000484419; ENST00…	chr1	NM_001033581; NM_001033582; NM_001242874; NM_002744; ENST00000378567; ENST00000400920; ENST00000400921; ENST00000419838; ENST00000461106; ENST00000461465; ENST00000466352; ENST00000466651; ENST00000468310; ENST00000470511; ENST00000470596; ENST00000470986; ENST00000471018; ENST00000472017; ENST00000478770; ENST00000479263; ENST00000479566; ENST00000481140; ENST00000482686; ENST00000484419; ENST00…	Q05513; B3KUN5; B7Z7K5; J3KRP7; D6RCN4; F2Z3C5; D6RG01; D6RBD4; D6RGG1; D6RC84; E9PBE1; D6RJG4; D6RDM0; D6RAU1; D6RD31; D6RAN5; F2Z2H9; D6REZ8																NM_001033581; NM_001033582; NM_001242874; NM_002744; ENST00000378567; ENST00000400920; ENST00000400921; ENST00000419838; ENST00000461106; ENST00000461465; ENST00000466352; ENST00000466651; ENST00000468310; ENST00000470511; ENST00000470596; ENST00000470986; ENST00000471018; ENST00000472017; ENST00000478770; ENST00000479263; ENST00000479566; ENST00000481140; ENST00000482686; ENST00000484419; ENST00…	GenMAPP	G_Protein_Signaling; Wnt_signaling; Calcium_regulation_in_cardiac_cells; Smooth_muscle_contraction	ENST00000378567; ENST00000400920; ENST00000400921; ENST00000461106; ENST00000468310; ENST00000470986; ENST00000486681; ENST00000497183; ENST00000503297; OTTHUMT00000003648; OTTHUMT00000098531; OTTHUMT00000098533; OTTHUMT00000100280; OTTHUMT00000100281; OTTHUMT00000100282; OTTHUMT00000317171; OTTHUMT00000317178; OTTHUMT00000366186	Pfam	IPR000270; IPR000719; IPR002219; IPR017892; IPR001245
TC0100006565.hg.1	6.06	6.57	-1.43	6.43	6.57	-1.1	6.43	6.57	-1.1	5.84	5.89	-1.03	6.77	5.89	1.84	6.16	5.89	1.21	NM_003036; ENST00000378536; ENST00000478223; ENST00000507179; ENST00000508416; OTTHUMT00000004070; OTTHUMT00000100293; OTTHUMT00000366271; OTTHUMT00000366272	SKI	SKI proto-oncogene	chr1	1p36.33	6497	NM_003036; ENST00000378536; ENST00000478223; ENST00000507179; ENST00000508416; OTTHUMT00000004070; OTTHUMT00000100293; OTTHUMT00000366271; OTTHUMT00000366272; BC157082; CCDS39.1; hsa_circ_0007120; hsa_circ_0009371; hsa_circ_0009372; SKI.aAug10; SKI.eAug10; SKI.fAug10; uc001aja.5; uc057blo.1; uc057blp.1; uc057blq.1; chr1_2234416_2236024; NONHSAT000406; NONHSAT000407; NONHSAT000412	chr1	NM_003036; ENST00000378536; ENST00000478223; ENST00000507179; ENST00000508416; OTTHUMT00000004070; OTTHUMT00000100293; OTTHUMT00000366271; OTTHUMT00000366272	P12755	NM_003036; ENST00000378536; ENST00000478223; ENST00000507179; ENST00000508416; OTTHUMT00000004070; OTTHUMT00000100293; OTTHUMT00000366271; OTTHUMT00000366272	Hs.656507	adrenal gland| bone| brain| connective tissue| embryonic tissue| esophagus| eye| heart| intestine| kidney| lung| lymph node| ovary| pancreas| placenta| prostate| skin| stomach| testis| uterus|adrenal tumor| chondrosarcoma| esophageal tumor| gastrointestinal tumor| glioma| kidney tumor| leukemia| lung tumor| non-neoplasia| normal| ovarian tumor| pancreatic tumor| prostate cancer| retinoblastoma| s…					NM_003036; ENST00000378536; ENST00000478223; ENST00000507179; ENST00000508416; OTTHUMT00000004070; OTTHUMT00000100293; OTTHUMT00000366271; OTTHUMT00000366272	GO:0005634; GO:0005654; GO:0005667; GO:0005737; GO:0005813; GO:0016604; GO:0016605; GO:0017053; GO:0043234	nucleus; nucleoplasm; transcription factor complex; cytoplasm; centrosome; nuclear body; PML body; transcriptional repressor complex; protein complex	inferred from direct assay; traceable author statement; inferred from sequence or structural similarity; not recorded; inferred from electronic annotation	NM_003036; ENST00000378536; ENST00000478223; ENST00000507179; ENST00000508416; OTTHUMT00000004070; OTTHUMT00000100293; OTTHUMT00000366271; OTTHUMT00000366272	GO:0003682; GO:0003714; GO:0005515; GO:0008270; GO:0019901; GO:0019904; GO:0031625; GO:0046332; GO:0046811; GO:0070491	chromatin binding; transcription corepressor activity; protein binding; zinc ion binding; protein kinase binding; protein domain specific binding; ubiquitin protein ligase binding; SMAD binding; histone deacetylase inhibitor activity; repressing transcription factor binding	inferred from electronic annotation; inferred from direct assay; inferred from mutant phenotype; inferred from physical interaction; inferred from sequence or structural similarity	NM_003036; ENST00000378536; ENST00000478223; ENST00000507179; ENST00000508416; OTTHUMT00000004070; OTTHUMT00000100293; OTTHUMT00000366271; OTTHUMT00000366272	GenMAPP	TGF_Beta_Signaling_Pathway	ENST00000378536; OTTHUMT00000004070	Pfam	IPR003380; IPR014890
TC0100006571.hg.1	4.46	4.02	1.36	3.66	4.02	-1.28	3.46	4.02	-1.47	4.19	3.8	1.31	4.15	3.8	1.28	4.24	3.8	1.36	hsa_circ_0000009; kerlabu.aAug10-unspliced	SKI; kerlabu	Memczak2013 ALT_ACCEPTOR, ALT_DONOR, coding, INTERNAL, intronic best transcript NM_003036; Transcript Identified by AceView	chr1			hsa_circ_0000009; kerlabu.aAug10-unspliced	chr1
TC0100006577.hg.1	11.65	11.61	1.03	11.7	11.61	1.06	11.36	11.61	-1.19	11.45	11.64	-1.14	11.58	11.64	-1.04	11.29	11.64	-1.28	NM_007033; ENST00000306256; ENST00000378512; ENST00000378513; ENST00000378518; ENST00000443438; ENST00000462129; ENST00000488353; ENST00000493207; ENST00000605895; ENST00000630837; BC004965; OTTHUMT00000004061; OTTHUMT00000004062; OTTHUMT00000004063; OTTHUMT00000100284; OTTHUMT00000100285; OTTHUMT00000100286; OTTHUMT00000100287; OTTHUMT00000471016	RER1	retention in endoplasmic reticulum sorting receptor 1	chr1	1p36	11079	NM_007033; ENST00000306256; ENST00000378512; ENST00000378513; ENST00000378518; ENST00000443438; ENST00000462129; ENST00000488353; ENST00000493207; ENST00000605895; ENST00000630837; BC004965; OTTHUMT00000004061; OTTHUMT00000004062; OTTHUMT00000004063; OTTHUMT00000100284; OTTHUMT00000100285; OTTHUMT00000100286; OTTHUMT00000100287; OTTHUMT00000471016; CCDS41232.1; hsa_circ_0009375; hsa_circ_0009376;…	chr1	NM_007033; ENST00000306256; ENST00000378512; ENST00000378513; ENST00000378518; ENST00000443438; ENST00000462129; ENST00000488353; ENST00000493207; ENST00000605895; ENST00000630837; BC004965; OTTHUMT00000004061; OTTHUMT00000004062; OTTHUMT00000004063; OTTHUMT00000100284; OTTHUMT00000100285; OTTHUMT00000100286; OTTHUMT00000100287; OTTHUMT00000471016	O15258; Q9P0H9; Q5T094; Q6IBJ7; A0A0A0MR06; Q5T091; Q5T093; Q5T092	NM_007033; ENST00000306256; ENST00000378512; ENST00000378513; ENST00000378518; ENST00000443438; ENST00000462129; ENST00000488353; ENST00000493207; ENST00000605895; ENST00000630837; BC004965; OTTHUMT00000004061; OTTHUMT00000004062; OTTHUMT00000004063; OTTHUMT00000100284; OTTHUMT00000100285; OTTHUMT00000100286; OTTHUMT00000100287; OTTHUMT00000471016	Hs.525527	adipose tissue| adrenal gland| ascites| bladder| blood| bone| bone marrow| brain| cervix| connective tissue| embryonic tissue| esophagus| eye| heart| intestine| kidney| larynx| liver| lung| lymph| lymph node| mammary gland| mouth| muscle| nerve| ovary| pancreas| parathyroid| pituitary gland| placenta| prostate| salivary gland| skin| spleen| stomach| testis| thymus| thyroid| trachea| umbilical cor…	NM_007033; ENST00000306256; ENST00000378512; ENST00000378513; ENST00000378518; ENST00000443438; ENST00000462129; ENST00000488353; ENST00000493207; ENST00000605895; ENST00000630837; BC004965; OTTHUMT00000004061; OTTHUMT00000004062; OTTHUMT00000004063; OTTHUMT00000100284; OTTHUMT00000100285; OTTHUMT00000100286; OTTHUMT00000100287; OTTHUMT00000471016	GO:0006890; GO:0071340; GO:0090004; GO:0007528	retrograde vesicle-mediated transport, Golgi to ER; skeletal muscle acetylcholine-gated channel clustering; positive regulation of establishment of protein localization to plasma membrane; neuromuscular junction development	inferred from direct assay; inferred from electronic annotation	NM_007033; ENST00000306256; ENST00000378512; ENST00000378513; ENST00000378518; ENST00000443438; ENST00000462129; ENST00000488353; ENST00000493207; ENST00000605895; ENST00000630837; BC004965; OTTHUMT00000004061; OTTHUMT00000004062; OTTHUMT00000004063; OTTHUMT00000100284; OTTHUMT00000100285; OTTHUMT00000100286; OTTHUMT00000100287; OTTHUMT00000471016	GO:0005793; GO:0005794; GO:0009986; GO:0030173; GO:0000139; GO:0016020; GO:0016021	endoplasmic reticulum-Golgi intermediate compartment; Golgi apparatus; cell surface; integral component of Golgi membrane; Golgi membrane; membrane; integral component of membrane	inferred from electronic annotation; inferred from direct assay	NM_007033; ENST00000306256; ENST00000378512; ENST00000378513; ENST00000378518; ENST00000443438; ENST00000462129; ENST00000488353; ENST00000493207; ENST00000605895; ENST00000630837; BC004965; OTTHUMT00000004061; OTTHUMT00000004062; OTTHUMT00000004063; OTTHUMT00000100284; OTTHUMT00000100285; OTTHUMT00000100286; OTTHUMT00000100287; OTTHUMT00000471016	GO:0033130; GO:0003674	acetylcholine receptor binding; molecular_function	inferred from electronic annotation; no biological data available				ENST00000306256; ENST00000378512; ENST00000378513; ENST00000378518; ENST00000443438; ENST00000488353; ENST00000605895; ENST00000630837; OTTHUMT00000004061; OTTHUMT00000004062; OTTHUMT00000004063; OTTHUMT00000100284; OTTHUMT00000100286; OTTHUMT00000471016	Pfam	IPR004932
TC0100006587.hg.1	9.52	9.53	-1	10.07	9.53	1.45	9.75	9.53	1.17	9.04	8.51	1.44	8.81	8.51	1.23	9.08	8.51	1.49	NM_001195736; NM_001195737; NM_001195738; NM_001195740; NM_152371; NR_036637; NR_036638; ENST00000378424; ENST00000378425; ENST00000378427; ENST00000419916; ENST00000444521; ENST00000464043; ENST00000465233; ENST00000474659; ENST00000476686; ENST00000477045; ENST00000481683; ENST00000484099; ENST00000493183; ENST00000498083; ENST00000537325; BC022547; OTTHUMT00000002401; OTTHUMT00000002402; OTTHU…	FAM213B	family with sequence similarity 213, member B	chr1	1p36.32	127281	NM_001195736; NM_001195737; NM_001195738; NM_001195740; NM_152371; NR_036637; NR_036638; ENST00000378424; ENST00000378425; ENST00000378427; ENST00000419916; ENST00000444521; ENST00000464043; ENST00000465233; ENST00000474659; ENST00000476686; ENST00000477045; ENST00000481683; ENST00000484099; ENST00000493183; ENST00000498083; ENST00000537325; BC022547; OTTHUMT00000002401; OTTHUMT00000002402; OTTHU…	chr1	NM_001195736; NM_001195737; NM_001195738; NM_001195740; NM_152371; NR_036637; NR_036638; ENST00000378424; ENST00000378425; ENST00000378427; ENST00000419916; ENST00000444521; ENST00000464043; ENST00000465233; ENST00000474659; ENST00000476686; ENST00000477045; ENST00000481683; ENST00000484099; ENST00000493183; ENST00000498083; ENST00000537325; BC022547; OTTHUMT00000002401; OTTHUMT00000002402; OTTHU…	Q8TBF2; A0A0A0MT35; A0A0A0MRV4; J3KPF5; J3KPF6; J3KRV9; J3QKK8	NM_001195736; NM_001195737; NM_001195738; NM_001195740; NM_152371; NR_036637; NR_036638; ENST00000378424; ENST00000378425; ENST00000378427; ENST00000419916; ENST00000444521; ENST00000464043; ENST00000465233; ENST00000474659; ENST00000476686; ENST00000477045; ENST00000481683; ENST00000484099; ENST00000493183; ENST00000498083; ENST00000537325; BC022547; OTTHUMT00000002401; OTTHUMT00000002402; OTTHU…	Hs.462033	adrenal gland| ascites| bladder| blood| bone| bone marrow| brain| cervix| connective tissue| embryonic tissue| eye| intestine| kidney| larynx| liver| lung| lymph node| mammary gland| mouth| ovary| pancreas| parathyroid| pituitary gland| placenta| prostate| salivary gland| skin| spleen| stomach| testis| thymus| thyroid| umbilical cord| uterus| vascular| breast (mammary gland) tumor| cervical tumor…					NM_001195736; NM_001195737; NM_001195738; NM_001195740; NM_152371; NR_036637; NR_036638; ENST00000378424; ENST00000378425; ENST00000378427; ENST00000419916; ENST00000444521; ENST00000464043; ENST00000465233; ENST00000474659; ENST00000476686; ENST00000477045; ENST00000481683; ENST00000484099; ENST00000493183; ENST00000498083; ENST00000537325; BC022547; OTTHUMT00000002401; OTTHUMT00000002402; OTTHU…	GO:0005737; GO:0005783; GO:0005829; GO:0043209; GO:0070062	cytoplasm; endoplasmic reticulum; cytosol; myelin sheath; extracellular exosome	inferred from sequence or structural similarity; inferred from electronic annotation; inferred from direct assay	NM_001195736; NM_001195737; NM_001195738; NM_001195740; NM_152371; NR_036637; NR_036638; ENST00000378424; ENST00000378425; ENST00000378427; ENST00000419916; ENST00000444521; ENST00000464043; ENST00000465233; ENST00000474659; ENST00000476686; ENST00000477045; ENST00000481683; ENST00000484099; ENST00000493183; ENST00000498083; ENST00000537325; BC022547; OTTHUMT00000002401; OTTHUMT00000002402; OTTHU…	GO:0016616; GO:0047017; GO:0016491	oxidoreductase activity, acting on the CH-OH group of donors, NAD or NADP as acceptor; prostaglandin-F synthase activity; oxidoreductase activity	inferred from sequence or structural similarity; inferred from electronic annotation
TC0100006602.hg.1	4.69	4.8	-1.08	5.75	4.8	1.94	5.12	4.8	1.25	4.56	4.67	-1.07	4.7	4.67	1.02	4.24	4.67	-1.35	NM_080431; ENST00000378404; BC029499; OTTHUMT00000001331	ACTRT2	actin-related protein T2	chr1	1p36.32	140625	NM_080431; ENST00000378404; BC029499; OTTHUMT00000001331; CCDS45.1; uc001ajz.4	chr1	NM_080431; ENST00000378404; BC029499; OTTHUMT00000001331	Q8TDY3; B2RB53; Q96LK1	NM_080431; ENST00000378404; BC029499; OTTHUMT00000001331	Hs.236635	brain| embryonic tissue| testis| germ cell tumor| normal|embryoid body| adult					NM_080431; ENST00000378404; BC029499; OTTHUMT00000001331	GO:0005737; GO:0005856	cytoplasm; cytoskeleton	inferred from electronic annotation								ENST00000378404; OTTHUMT00000001331	Pfam	IPR004000
TC0100006604.hg.1	5.16	5.09	1.05	5.57	5.09	1.4	5.03	5.09	-1.04	4.47	4.46	1.01	4.86	4.46	1.32	4.29	4.46	-1.12	NM_022114; NM_199454; ENST00000270722; ENST00000378389; ENST00000378391; ENST00000463591; ENST00000509860; ENST00000511072; ENST00000512462; ENST00000514189; ENST00000606170; ENST00000607632; BC161614; OTTHUMT00000001382; OTTHUMT00000001383; OTTHUMT00000001384; OTTHUMT00000001508; OTTHUMT00000099319; OTTHUMT00000367522; OTTHUMT00000367523; OTTHUMT00000367524; OTTHUMT00000471223; OTTHUMT00000471224	PRDM16	PR domain containing 16	chr1	1p36.23-p33	63976	NM_022114; NM_199454; ENST00000270722; ENST00000378389; ENST00000378391; ENST00000463591; ENST00000509860; ENST00000511072; ENST00000512462; ENST00000514189; ENST00000606170; ENST00000607632; BC161614; OTTHUMT00000001382; OTTHUMT00000001383; OTTHUMT00000001384; OTTHUMT00000001508; OTTHUMT00000099319; OTTHUMT00000367522; OTTHUMT00000367523; OTTHUMT00000367524; OTTHUMT00000471223; OTTHUMT0000047122…	chr1	NM_022114; NM_199454; ENST00000270722; ENST00000378389; ENST00000378391; ENST00000463591; ENST00000509860; ENST00000511072; ENST00000512462; ENST00000514189; ENST00000606170; ENST00000607632; BC161614; OTTHUMT00000001382; OTTHUMT00000001383; OTTHUMT00000001384; OTTHUMT00000001508; OTTHUMT00000099319; OTTHUMT00000367522; OTTHUMT00000367523; OTTHUMT00000367524; OTTHUMT00000471223; OTTHUMT00000471224	Q9HAZ2; U3KQL6; H0YA13; D6RDW0; D6RFY3	NM_022114; NM_199454; ENST00000270722; ENST00000378389; ENST00000378391; ENST00000463591; ENST00000509860; ENST00000511072; ENST00000512462; ENST00000514189; ENST00000606170; ENST00000607632; BC161614; OTTHUMT00000001382; OTTHUMT00000001383; OTTHUMT00000001384; OTTHUMT00000001508; OTTHUMT00000099319; OTTHUMT00000367522; OTTHUMT00000367523; OTTHUMT00000367524; OTTHUMT00000471223; OTTHUMT00000471224	Hs.99500	brain| ear| embryonic tissue| esophagus| eye| heart| intestine| liver| lung| lymph node| skin| trachea| colorectal tumor| esophageal tumor| gastrointestinal tumor| germ cell tumor| glioma| leukemia| normal| blastocyst| fetus| neonate| adult					NM_022114; NM_199454; ENST00000270722; ENST00000378389; ENST00000378391; ENST00000463591; ENST00000509860; ENST00000511072; ENST00000512462; ENST00000514189; ENST00000606170; ENST00000607632; BC161614; OTTHUMT00000001382; OTTHUMT00000001383; OTTHUMT00000001384; OTTHUMT00000001508; OTTHUMT00000099319; OTTHUMT00000367522; OTTHUMT00000367523; OTTHUMT00000367524; OTTHUMT00000471223; OTTHUMT00000471224	GO:0005634; GO:0005829; GO:0017053	nucleus; cytosol; transcriptional repressor complex	inferred from direct assay; traceable author statement; inferred from sequence or structural similarity; inferred from electronic annotation	NM_022114; NM_199454; ENST00000270722; ENST00000378389; ENST00000378391; ENST00000463591; ENST00000509860; ENST00000511072; ENST00000512462; ENST00000514189; ENST00000606170; ENST00000607632; BC161614; OTTHUMT00000001382; OTTHUMT00000001383; OTTHUMT00000001384; OTTHUMT00000001508; OTTHUMT00000099319; OTTHUMT00000367522; OTTHUMT00000367523; OTTHUMT00000367524; OTTHUMT00000471223; OTTHUMT00000471224	GO:0003713; GO:0005515; GO:0033613; GO:0043565; GO:0046332; GO:0046872; GO:0003676; GO:0003677	transcription coactivator activity; protein binding; activating transcription factor binding; sequence-specific DNA binding; SMAD binding; metal ion binding; nucleic acid binding; DNA binding	inferred from sequence or structural similarity; inferred from physical interaction; inferred from direct assay; inferred from electronic annotation				ENST00000270722; ENST00000378391; ENST00000509860; ENST00000511072; ENST00000514189; OTTHUMT00000001382; OTTHUMT00000001383; OTTHUMT00000001384; OTTHUMT00000367522; OTTHUMT00000367523	Pfam	IPR007087; IPR003656
TC0100006613.hg.1	4.85	4.9	-1.03	4.85	4.9	-1.03	4.85	4.9	-1.03	4.95	5.25	-1.23	4.8	5.25	-1.37	4.87	5.25	-1.3	NM_014448; ENST00000378371; ENST00000378373; ENST00000378378; ENST00000418137; ENST00000445297; ENST00000464620; ENST00000485984; BC002681; BC051838; OTTHUMT00000001515; OTTHUMT00000001516; OTTHUMT00000001517; OTTHUMT00000001518; OTTHUMT00000001519; OTTHUMT00000324123; OTTHUMT00000324124; uc001aki.3; uc001akj.3	ARHGEF16	Rho guanine nucleotide exchange factor 16	chr1	1p36.3	27237	NM_014448; ENST00000378371; ENST00000378373; ENST00000378378; ENST00000418137; ENST00000445297; ENST00000464620; ENST00000485984; BC002681; BC051838; OTTHUMT00000001515; OTTHUMT00000001516; OTTHUMT00000001517; OTTHUMT00000001518; OTTHUMT00000001519; OTTHUMT00000324123; OTTHUMT00000324124; uc001aki.3; uc001akj.3; ARHGEF16.fAug10; ARHGEF16.hAug10; CCDS46.2; uc001akg.5; uc009vli.2; uc057bpl.1; uc057…	chr1	NM_014448; ENST00000378371; ENST00000378373; ENST00000378378; ENST00000418137; ENST00000445297; ENST00000464620; ENST00000485984; BC002681; BC051838; OTTHUMT00000001515; OTTHUMT00000001516; OTTHUMT00000001517; OTTHUMT00000001518; OTTHUMT00000001519; OTTHUMT00000324123; OTTHUMT00000324124; uc001aki.3; uc001akj.3	Q5VV41; B3KTS4; B4DJM7; B0QZD4; B0QZD3	NM_014448; ENST00000378371; ENST00000378373; ENST00000378378; ENST00000418137; ENST00000445297; ENST00000464620; ENST00000485984; BC002681; BC051838; OTTHUMT00000001515; OTTHUMT00000001516; OTTHUMT00000001517; OTTHUMT00000001518; OTTHUMT00000001519; OTTHUMT00000324123; OTTHUMT00000324124; uc001aki.3; uc001akj.3	Hs.87435	ascites| brain| cervix| embryonic tissue| esophagus| eye| intestine| kidney| lung| mammary gland| mouth| muscle| nerve| ovary| pancreas| placenta| prostate| skin| stomach| testis| trachea| uterus| breast (mammary gland) tumor| colorectal tumor| esophageal tumor| gastrointestinal tumor| germ cell tumor| glioma| head and neck tumor| leukemia| lung tumor| normal| ovarian tumor| pancreatic tumor| pro…	NM_014448; ENST00000378371; ENST00000378373; ENST00000378378; ENST00000418137; ENST00000445297; ENST00000464620; ENST00000485984; BC002681; BC051838; OTTHUMT00000001515; OTTHUMT00000001516; OTTHUMT00000001517; OTTHUMT00000001518; OTTHUMT00000001519; OTTHUMT00000324123; OTTHUMT00000324124; uc001aki.3; uc001akj.3	GO:0007264; GO:0035023; GO:0043065; GO:0048011; GO:0051056; GO:0060326; GO:0090004; GO:0090630; GO:0097190; GO:0043547	small GTPase mediated signal transduction; regulation of Rho protein signal transduction; positive regulation of apoptotic process; neurotrophin TRK receptor signaling pathway; regulation of small GTPase mediated signal transduction; cell chemotaxis; positive regulation of establishment of protein localization to plasma membrane; activation of GTPase activity; apoptotic signaling pathway; positiv…	traceable author statement; inferred from electronic annotation; inferred from mutant phenotype; inferred from direct assay	NM_014448; ENST00000378371; ENST00000378373; ENST00000378378; ENST00000418137; ENST00000445297; ENST00000464620; ENST00000485984; BC002681; BC051838; OTTHUMT00000001515; OTTHUMT00000001516; OTTHUMT00000001517; OTTHUMT00000001518; OTTHUMT00000001519; OTTHUMT00000324123; OTTHUMT00000324124; uc001aki.3; uc001akj.3	GO:0005829; GO:0005737	cytosol; cytoplasm	traceable author statement; inferred from electronic annotation	NM_014448; ENST00000378371; ENST00000378373; ENST00000378378; ENST00000418137; ENST00000445297; ENST00000464620; ENST00000485984; BC002681; BC051838; OTTHUMT00000001515; OTTHUMT00000001516; OTTHUMT00000001517; OTTHUMT00000001518; OTTHUMT00000001519; OTTHUMT00000324123; OTTHUMT00000324124; uc001aki.3; uc001akj.3	GO:0005089; GO:0005515; GO:0017048; GO:0030165; GO:0030971; GO:0005085	Rho guanyl-nucleotide exchange factor activity; protein binding; Rho GTPase binding; PDZ domain binding; receptor tyrosine kinase binding; guanyl-nucleotide exchange factor activity	inferred from direct assay; inferred from physical interaction; inferred from electronic annotation				ENST00000378371; ENST00000378373; ENST00000378378; ENST00000418137; ENST00000445297; OTTHUMT00000001515; OTTHUMT00000001516; OTTHUMT00000001517; OTTHUMT00000001519; OTTHUMT00000324124	Pfam	IPR000219; IPR001452; IPR001849
TC0100006619.hg.1	10.44	9.73	1.64	9.88	9.73	1.11	10.39	9.73	1.58	10	10.09	-1.06	10.28	10.09	1.14	10.4	10.09	1.25	NM_182752; ENST00000344579; ENST00000378344; BC019034; OTTHUMT00000001466; OTTHUMT00000001467	TPRG1L	tumor protein p63 regulated 1-like	chr1	1p36.32	127262	NM_182752; ENST00000344579; ENST00000378344; BC019034; OTTHUMT00000001466; OTTHUMT00000001467; CCDS47.1; hsa_circ_0009409; hsa_circ_0009410; hsa_circ_0009411; hsa_circ_0009412; hsa_circ_0009413; uc001akm.4; uc009vlj.4	chr1	NM_182752; ENST00000344579; ENST00000378344; BC019034; OTTHUMT00000001466; OTTHUMT00000001467	Q5T0D9; B4DPH8	NM_182752; ENST00000344579; ENST00000378344; BC019034; OTTHUMT00000001466; OTTHUMT00000001467	Hs.20529	adrenal gland| ascites| bladder| blood| bone marrow| brain| cervix| connective tissue| ear| embryonic tissue| eye| heart| intestine| kidney| larynx| liver| lung| mammary gland| mouth| muscle| nerve| ovary| pancreas| parathyroid| placenta| prostate| skin| spleen| stomach| testis| tonsil| uterus| bladder carcinoma| breast (mammary gland) tumor| cervical tumor| chondrosarcoma| colorectal tumor| gast…	NM_182752; ENST00000344579; ENST00000378344; BC019034; OTTHUMT00000001466; OTTHUMT00000001467	GO:0008150	biological_process	no biological data available	NM_182752; ENST00000344579; ENST00000378344; BC019034; OTTHUMT00000001466; OTTHUMT00000001467	GO:0008021; GO:0030054; GO:0070062; GO:0031410; GO:0045202	synaptic vesicle; cell junction; extracellular exosome; cytoplasmic vesicle; synapse	inferred from sequence or structural similarity; inferred from electronic annotation; inferred from direct assay	NM_182752; ENST00000344579; ENST00000378344; BC019034; OTTHUMT00000001466; OTTHUMT00000001467	GO:0042802; GO:0003674	identical protein binding; molecular_function	inferred from electronic annotation; no biological data available				ENST00000344579; ENST00000378344; OTTHUMT00000001466; OTTHUMT00000001467	Pfam	IPR022158
TC0100006620.hg.1	3.69	3.58	1.08	4.22	3.58	1.56	3.78	3.58	1.14	3.91	4.37	-1.38	4.2	4.37	-1.12	4.02	4.37	-1.27	NM_001126240; NM_001126241; NM_001126242; NM_001204184; NM_001204185; NM_001204186; NM_001204187; NM_001204188; NM_001204189; NM_001204190; NM_001204191; NM_001204192; NM_005427; ENST00000346387; ENST00000354437; ENST00000357733; ENST00000378280; ENST00000378285; ENST00000378288; ENST00000378290; ENST00000378295; ENST00000603362; ENST00000603364; ENST00000604074; ENST00000604194; ENST00000604479;…	TP73	tumor protein p73	chr1	1p36.3	7161	NM_001126240; NM_001126241; NM_001126242; NM_001204184; NM_001204185; NM_001204186; NM_001204187; NM_001204188; NM_001204189; NM_001204190; NM_001204191; NM_001204192; NM_005427; ENST00000346387; ENST00000354437; ENST00000357733; ENST00000378280; ENST00000378285; ENST00000378288; ENST00000378290; ENST00000378295; ENST00000603362; ENST00000603364; ENST00000604074; ENST00000604194; ENST00000604479;…	chr1	NM_001126240; NM_001126241; NM_001126242; NM_001204184; NM_001204185; NM_001204186; NM_001204187; NM_001204188; NM_001204189; NM_001204190; NM_001204191; NM_001204192; NM_005427; ENST00000346387; ENST00000354437; ENST00000357733; ENST00000378280; ENST00000378285; ENST00000378288; ENST00000378290; ENST00000378295; ENST00000603362; ENST00000603364; ENST00000604074; ENST00000604194; ENST00000604479;…	O15350; B7Z3B4; A0A0C4DFW9; A0A024R4C3	NM_001126240; NM_001126241; NM_001126242; NM_001204184; NM_001204185; NM_001204186; NM_001204187; NM_001204188; NM_001204189; NM_001204190; NM_001204191; NM_001204192; NM_005427; ENST00000346387; ENST00000354437; ENST00000357733; ENST00000378280; ENST00000378285; ENST00000378288; ENST00000378290; ENST00000378295; ENST00000603362; ENST00000603364; ENST00000604074; ENST00000604194; ENST00000604479;…	Hs.192132	brain| connective tissue| embryonic tissue| eye| heart| intestine| liver| lung| lymph node| mammary gland| mouth| muscle| pancreas| pharynx| placenta| prostate| salivary gland| stomach| testis| trachea| uterus| breast (mammary gland) tumor| chondrosarcoma| colorectal tumor| gastrointestinal tumor| germ cell tumor| head and neck tumor| liver tumor| lung tumor| non-neoplasia| normal| pancreatic tum…													NM_001126240; NM_001126241; NM_001126242; NM_001204184; NM_001204185; NM_001204186; NM_001204187; NM_001204188; NM_001204189; NM_001204190; NM_001204191; NM_001204192; NM_005427; ENST00000346387; ENST00000354437; ENST00000357733; ENST00000378280; ENST00000378285; ENST00000378288; ENST00000378290; ENST00000378295; ENST00000603362; ENST00000603364; ENST00000604074; ENST00000604194; ENST00000604479;…	GenMAPP	Apoptosis	ENST00000346387; ENST00000354437; ENST00000357733; ENST00000378280; ENST00000378285; ENST00000378288; ENST00000378290; ENST00000378295; ENST00000603362; ENST00000604074; ENST00000604479; OTTHUMT00000001468; OTTHUMT00000009530; OTTHUMT00000009531; OTTHUMT00000009532; OTTHUMT00000009533; OTTHUMT00000469084; OTTHUMT00000469088; OTTHUMT00000469121; OTTHUMT00000469122	Pfam	IPR001660; IPR010991; IPR011615
TC0100006623.hg.1	4.08	3.27	1.76	3.58	3.27	1.24	3.54	3.27	1.21	3.54	3.61	-1.05	3.58	3.61	-1.02	3.34	3.61	-1.21	NM_152492; ENST00000294600; ENST00000462521; BC112108; BC112112; OTTHUMT00000009740; OTTHUMT00000009741	CCDC27	coiled-coil domain containing 27	chr1	1p36.32	148870	NM_152492; ENST00000294600; ENST00000462521; BC112108; BC112112; OTTHUMT00000009740; OTTHUMT00000009741; CCDS50.1; uc001akv.3; uc057bqp.1	chr1	NM_152492; ENST00000294600; ENST00000462521; BC112108; BC112112; OTTHUMT00000009740; OTTHUMT00000009741	Q2M243; J3QKX2	NM_152492; ENST00000294600; ENST00000462521; BC112108; BC112112; OTTHUMT00000009740; OTTHUMT00000009741	Hs.348700	testis| normal| adult
TC0100006624.hg.1	6.01	5.75	1.2	5.92	5.75	1.13	5.82	5.75	1.05	5.84	5.81	1.02	5.78	5.81	-1.02	6.17	5.81	1.28	NM_001163724; NM_001288583; ENST00000444870; ENST00000452264; ENST00000561886; OTTHUMT00000009742; OTTHUMT00000009743; OTTHUMT00000431890	SMIM1	small integral membrane protein 1 (Vel blood group)	chr1	1p36.32	388588	NM_001163724; NM_001288583; ENST00000444870; ENST00000452264; ENST00000561886; OTTHUMT00000009742; OTTHUMT00000009743; OTTHUMT00000431890; CCDS57966.1; hsa_circ_0009419; hsa_circ_0009420; LOC388588.aAug10; uc001akw.6; uc057bqq.1; uc057bqr.1	chr1	NM_001163724; NM_001288583; ENST00000444870; ENST00000452264; ENST00000561886; OTTHUMT00000009742; OTTHUMT00000009743; OTTHUMT00000431890	B2RUZ4; M4WDD3; H3BS66	NM_001163724; NM_001288583; ENST00000444870; ENST00000452264; ENST00000561886; OTTHUMT00000009742; OTTHUMT00000009743; OTTHUMT00000431890	Hs.22047	bone marrow| kidney| liver| prostate| skin| testis| germ cell tumor| normal| skin tumor| fetus| adult					NM_001163724; NM_001288583; ENST00000444870; ENST00000452264; ENST00000561886; OTTHUMT00000009742; OTTHUMT00000009743; OTTHUMT00000431890	GO:0016021; GO:0070062; GO:0016020	integral component of membrane; extracellular exosome; membrane	inferred from electronic annotation; inferred from direct assay
TC0100006627.hg.1	7.01	8.62	-3.06	7.83	8.62	-1.72	6.87	8.62	-3.36	7.12	7.29	-1.12	6.21	7.29	-2.11	6.05	7.29	-2.35	NM_001282669; NM_004402; NR_104222; ENST00000338895; ENST00000339350; ENST00000341385; ENST00000378206; ENST00000378209; ENST00000461150; ENST00000468793; ENST00000475969; ENST00000477548; ENST00000481945; ENST00000491998; ENST00000625756; BC048797; OTTHUMT00000009821; OTTHUMT00000009822; OTTHUMT00000009823; OTTHUMT00000009824; OTTHUMT00000009869; OTTHUMT00000009870; OTTHUMT00000009910; OTTHUMT00…	DFFB	DNA fragmentation factor, 40kDa, beta polypeptide (caspase-activated DNase)	chr1	1p36.3	1677	NM_001282669; NM_004402; NR_104222; ENST00000338895; ENST00000339350; ENST00000341385; ENST00000378206; ENST00000378209; ENST00000461150; ENST00000468793; ENST00000475969; ENST00000477548; ENST00000481945; ENST00000491998; ENST00000625756; BC048797; OTTHUMT00000009821; OTTHUMT00000009822; OTTHUMT00000009823; OTTHUMT00000009824; OTTHUMT00000009869; OTTHUMT00000009870; OTTHUMT00000009910; OTTHUMT00…	chr1	NM_001282669; NM_004402; NR_104222; ENST00000338895; ENST00000339350; ENST00000341385; ENST00000378206; ENST00000378209; ENST00000461150; ENST00000468793; ENST00000475969; ENST00000477548; ENST00000481945; ENST00000491998; ENST00000625756; BC048797; OTTHUMT00000009821; OTTHUMT00000009822; OTTHUMT00000009823; OTTHUMT00000009824; OTTHUMT00000009869; OTTHUMT00000009870; OTTHUMT00000009910; OTTHUMT00…	O76075; Q96P73; B4DZS0; Q96P72; Q96P74; A0A0B4J1S5; J3KT26; G3XAD0	NM_001282669; NM_004402; NR_104222; ENST00000338895; ENST00000339350; ENST00000341385; ENST00000378206; ENST00000378209; ENST00000461150; ENST00000468793; ENST00000475969; ENST00000477548; ENST00000481945; ENST00000491998; ENST00000625756; BC048797; OTTHUMT00000009821; OTTHUMT00000009822; OTTHUMT00000009823; OTTHUMT00000009824; OTTHUMT00000009869; OTTHUMT00000009870; OTTHUMT00000009910; OTTHUMT00…	Hs.133089	bone| bone marrow| brain| connective tissue| embryonic tissue| heart| intestine| kidney| liver| lung| mammary gland| mouth| muscle| skin| spleen| testis| thymus| uterus| vascular| chondrosarcoma| colorectal tumor| germ cell tumor| head and neck tumor| kidney tumor| leukemia| liver tumor| non-neoplasia| normal| soft tissue/muscle tissue tumor| uterine tumor| blastocyst| fetus| adult	NM_001282669; NM_004402; NR_104222; ENST00000338895; ENST00000339350; ENST00000341385; ENST00000378206; ENST00000378209; ENST00000461150; ENST00000468793; ENST00000475969; ENST00000477548; ENST00000481945; ENST00000491998; ENST00000625756; BC048797; OTTHUMT00000009821; OTTHUMT00000009822; OTTHUMT00000009823; OTTHUMT00000009824; OTTHUMT00000009869; OTTHUMT00000009870; OTTHUMT00000009910; OTTHUMT00…	GO:0006309; GO:0006915; GO:0006921; GO:0012501; GO:0030263; GO:0007420	apoptotic DNA fragmentation; apoptotic process; cellular component disassembly involved in execution phase of apoptosis; programmed cell death; apoptotic chromosome condensation; brain development	inferred from direct assay; traceable author statement; inferred from electronic annotation	NM_001282669; NM_004402; NR_104222; ENST00000338895; ENST00000339350; ENST00000341385; ENST00000378206; ENST00000378209; ENST00000461150; ENST00000468793; ENST00000475969; ENST00000477548; ENST00000481945; ENST00000491998; ENST00000625756; BC048797; OTTHUMT00000009821; OTTHUMT00000009822; OTTHUMT00000009823; OTTHUMT00000009824; OTTHUMT00000009869; OTTHUMT00000009870; OTTHUMT00000009910; OTTHUMT00…	GO:0000790; GO:0005634; GO:0005654; GO:0005730; GO:0005829; GO:0005622; GO:0005737	nuclear chromatin; nucleus; nucleoplasm; nucleolus; cytosol; intracellular; cytoplasm	inferred from direct assay; traceable author statement; inferred from electronic annotation	NM_001282669; NM_004402; NR_104222; ENST00000338895; ENST00000339350; ENST00000341385; ENST00000378206; ENST00000378209; ENST00000461150; ENST00000468793; ENST00000475969; ENST00000477548; ENST00000481945; ENST00000491998; ENST00000625756; BC048797; OTTHUMT00000009821; OTTHUMT00000009822; OTTHUMT00000009823; OTTHUMT00000009824; OTTHUMT00000009869; OTTHUMT00000009870; OTTHUMT00000009910; OTTHUMT00…	GO:0004536; GO:0019899; GO:0004518; GO:0016787; GO:0003677; GO:0005515	deoxyribonuclease activity; enzyme binding; nuclease activity; hydrolase activity; DNA binding; protein binding	traceable author statement; inferred from physical interaction; inferred from electronic annotation	NM_001282669; NM_004402; NR_104222; ENST00000338895; ENST00000339350; ENST00000341385; ENST00000378206; ENST00000378209; ENST00000461150; ENST00000468793; ENST00000475969; ENST00000477548; ENST00000481945; ENST00000491998; ENST00000625756; BC048797; OTTHUMT00000009821; OTTHUMT00000009822; OTTHUMT00000009823; OTTHUMT00000009824; OTTHUMT00000009869; OTTHUMT00000009870; OTTHUMT00000009910; OTTHUMT00…	GenMAPP	Apoptosis; Apoptosis_KEGG	ENST00000338895; ENST00000341385; ENST00000378209; ENST00000625756; OTTHUMT00000009821; OTTHUMT00000009822; OTTHUMT00000009823; OTTHUMT00000009824; OTTHUMT00000009869; OTTHUMT00000009870; OTTHUMT00000009910; OTTHUMT00000009912	Pfam	IPR003508; IPR015311
TC0100006650.hg.1	8.19	8.41	-1.17	8	8.41	-1.33	7.79	8.41	-1.53	4.99	4.82	1.12	4.65	4.82	-1.13	5.34	4.82	1.43	NM_001042478; NM_018836; ENST00000378190; ENST00000378191; ENST00000466761; OTTHUMT00000001542; OTTHUMT00000001543; OTTHUMT00000001645	AJAP1	adherens junctions associated protein 1	chr1	1p36.32	55966	NM_001042478; NM_018836; ENST00000378190; ENST00000378191; ENST00000466761; OTTHUMT00000001542; OTTHUMT00000001543; OTTHUMT00000001645; BC160124; CCDS54.1; hsa_circ_0009438; uc001alm.2; uc001alo.5; uc057brx.1; chr1_4771959_4772759; NONHSAT000589; NONHSAT000590; NONHSAT000591; NONHSAT000593	chr1	NM_001042478; NM_018836; ENST00000378190; ENST00000378191; ENST00000466761; OTTHUMT00000001542; OTTHUMT00000001543; OTTHUMT00000001645	Q9UKB5	NM_001042478; NM_018836; ENST00000378190; ENST00000378191; ENST00000466761; OTTHUMT00000001542; OTTHUMT00000001543; OTTHUMT00000001645	Hs.25924	brain| connective tissue| embryonic tissue| eye| kidney| lung| muscle| spleen| testis| kidney tumor| normal| soft tissue/muscle tissue tumor| blastocyst| fetus| adult	NM_001042478; NM_018836; ENST00000378190; ENST00000378191; ENST00000466761; OTTHUMT00000001542; OTTHUMT00000001543; OTTHUMT00000001645	GO:0007155	cell adhesion	inferred from electronic annotation	NM_001042478; NM_018836; ENST00000378190; ENST00000378191; ENST00000466761; OTTHUMT00000001542; OTTHUMT00000001543; OTTHUMT00000001645	GO:0005912; GO:0016021; GO:0016323; GO:0016324; GO:0005886; GO:0016020; GO:0030054	adherens junction; integral component of membrane; basolateral plasma membrane; apical plasma membrane; plasma membrane; membrane; cell junction	inferred from electronic annotation								ENST00000378190; ENST00000378191	Pfam	IPR029198
TC0100006675.hg.1	12.63	12.04	1.51	12.64	12.04	1.52	12.85	12.04	1.76	10.53	10.37	1.12	10.95	10.37	1.49	10.59	10.37	1.17	NM_001199860; NM_001199861; NM_001199862; NM_001199863; NM_003636; NM_172130; ENST00000164247; ENST00000341524; ENST00000352527; ENST00000378083; ENST00000378092; ENST00000378097; ENST00000378111; ENST00000389632; ENST00000428161; ENST00000435937; ENST00000445501; ENST00000458166; ENST00000459822; ENST00000462676; ENST00000472700; ENST00000478098; ENST00000481789; ENST00000493807; ENST00000602612…	KCNAB2	potassium channel, voltage gated subfamily A regulatory beta subunit 2	chr1	1p36.3	8514	NM_001199860; NM_001199861; NM_001199862; NM_001199863; NM_003636; NM_172130; ENST00000164247; ENST00000341524; ENST00000352527; ENST00000378083; ENST00000378092; ENST00000378097; ENST00000378111; ENST00000389632; ENST00000428161; ENST00000435937; ENST00000445501; ENST00000458166; ENST00000459822; ENST00000462676; ENST00000472700; ENST00000478098; ENST00000481789; ENST00000493807; ENST00000602612…	chr1	NM_001199860; NM_001199861; NM_001199862; NM_001199863; NM_003636; NM_172130; ENST00000164247; ENST00000341524; ENST00000352527; ENST00000378083; ENST00000378092; ENST00000378097; ENST00000378111; ENST00000389632; ENST00000428161; ENST00000435937; ENST00000445501; ENST00000458166; ENST00000459822; ENST00000462676; ENST00000472700; ENST00000478098; ENST00000481789; ENST00000493807; ENST00000602612…	Q13303; Q6FG22; Q6FG44; B2R615; A8K1X9; B2R776; B0AZM0; A0A024R4E3; Q5TG84; Q5TG81; Q5TG80; Q5TG78; K7EKU4; K7EIR5	NM_001199860; NM_001199861; NM_001199862; NM_001199863; NM_003636; NM_172130; ENST00000164247; ENST00000341524; ENST00000352527; ENST00000378083; ENST00000378092; ENST00000378097; ENST00000378111; ENST00000389632; ENST00000428161; ENST00000435937; ENST00000445501; ENST00000458166; ENST00000459822; ENST00000462676; ENST00000472700; ENST00000478098; ENST00000481789; ENST00000493807; ENST00000602612…	Hs.440497	adrenal gland| ascites| blood| bone| bone marrow| brain| cervix| connective tissue| embryonic tissue| eye| heart| intestine| kidney| liver| lung| lymph| lymph node| mouth| muscle| ovary| pancreas| placenta| prostate| skin| spleen| testis| thymus| tonsil| trachea| uterus|adrenal tumor| cervical tumor| chondrosarcoma| colorectal tumor| gastrointestinal tumor| germ cell tumor| glioma| head and neck …									NM_001199860; NM_001199861; NM_001199862; NM_001199863; NM_003636; NM_172130; ENST00000164247; ENST00000341524; ENST00000352527; ENST00000378083; ENST00000378092; ENST00000378097; ENST00000378111; ENST00000389632; ENST00000428161; ENST00000435937; ENST00000445501; ENST00000458166; ENST00000459822; ENST00000462676; ENST00000472700; ENST00000478098; ENST00000481789; ENST00000493807; ENST00000602612…	GO:0004033; GO:0005249; GO:0015459; GO:0005244; GO:0016491; GO:0005515	aldo-keto reductase (NADP) activity; voltage-gated potassium channel activity; potassium channel regulator activity; voltage-gated ion channel activity; oxidoreductase activity; protein binding	inferred from sequence or structural similarity; inferred from electronic annotation; inferred from direct assay				ENST00000164247; ENST00000341524; ENST00000352527; ENST00000378083; ENST00000378092; ENST00000378097; ENST00000378111; ENST00000389632; ENST00000428161; ENST00000458166; ENST00000472700; ENST00000602612; OTTHUMT00000002114; OTTHUMT00000002115; OTTHUMT00000002116; OTTHUMT00000002119; OTTHUMT00000002120; OTTHUMT00000002193; OTTHUMT00000002822; OTTHUMT00000467525; OTTHUMT00000467526; OTTHUMT00000473…	Pfam	IPR023210
TC0100006681.hg.1	5.01	5.4	-1.31	5.76	5.4	1.28	5.56	5.4	1.12	6.63	6.68	-1.03	6.66	6.68	-1.02	6.67	6.68	-1.01	NM_207396; ENST00000377939; ENST00000463453; ENST00000466994; ENST00000483336; ENST00000484435; ENST00000485539; ENST00000492476; ENST00000496329; ENST00000496676; OTTHUMT00000003215; OTTHUMT00000003216; OTTHUMT00000003217; OTTHUMT00000003669; OTTHUMT00000003670; OTTHUMT00000003680; OTTHUMT00000099312; OTTHUMT00000099313; OTTHUMT00000099314	RNF207	ring finger protein 207	chr1	1p36.31	388591	NM_207396; ENST00000377939; ENST00000463453; ENST00000466994; ENST00000483336; ENST00000484435; ENST00000485539; ENST00000492476; ENST00000496329; ENST00000496676; OTTHUMT00000003215; OTTHUMT00000003216; OTTHUMT00000003217; OTTHUMT00000003669; OTTHUMT00000003670; OTTHUMT00000003680; OTTHUMT00000099312; OTTHUMT00000099313; OTTHUMT00000099314; CCDS59.2; hsa_circ_0009477; hsa_circ_0009478; hsa_circ_…	chr1	NM_207396; ENST00000377939; ENST00000463453; ENST00000466994; ENST00000483336; ENST00000484435; ENST00000485539; ENST00000492476; ENST00000496329; ENST00000496676; OTTHUMT00000003215; OTTHUMT00000003216; OTTHUMT00000003217; OTTHUMT00000003669; OTTHUMT00000003670; OTTHUMT00000003680; OTTHUMT00000099312; OTTHUMT00000099313; OTTHUMT00000099314	Q6ZRF8	NM_207396; ENST00000377939; ENST00000463453; ENST00000466994; ENST00000483336; ENST00000484435; ENST00000485539; ENST00000492476; ENST00000496329; ENST00000496676; OTTHUMT00000003215; OTTHUMT00000003216; OTTHUMT00000003217; OTTHUMT00000003669; OTTHUMT00000003670; OTTHUMT00000003680; OTTHUMT00000099312; OTTHUMT00000099313; OTTHUMT00000099314	Hs.716549	brain| connective tissue| eye| heart| intestine| kidney| lung| mammary gland| ovary| pancreas| parathyroid| pituitary gland| placenta| prostate| skin| stomach| testis| thymus| thyroid| trachea| uterus| breast (mammary gland) tumor| chondrosarcoma| colorectal tumor| gastrointestinal tumor| germ cell tumor| glioma| head and neck tumor| kidney tumor| lung tumor| lymphoma| non-neoplasia| normal| ovar…	NM_207396; ENST00000377939; ENST00000463453; ENST00000466994; ENST00000483336; ENST00000484435; ENST00000485539; ENST00000492476; ENST00000496329; ENST00000496676; OTTHUMT00000003215; OTTHUMT00000003216; OTTHUMT00000003217; OTTHUMT00000003669; OTTHUMT00000003670; OTTHUMT00000003680; OTTHUMT00000099312; OTTHUMT00000099313; OTTHUMT00000099314	GO:0010628; GO:0055117; GO:0086019; GO:1901207; GO:1902261; GO:1903761; GO:1903762; GO:1903953	positive regulation of gene expression; regulation of cardiac muscle contraction; cell-cell signaling involved in cardiac conduction; regulation of heart looping; positive regulation of delayed rectifier potassium channel activity; negative regulation of voltage-gated potassium channel activity involved in ventricular cardiac muscle cell action potential repolarization; positive regulation of vol…	inferred from mutant phenotype; inferred from sequence or structural similarity	NM_207396; ENST00000377939; ENST00000463453; ENST00000466994; ENST00000483336; ENST00000484435; ENST00000485539; ENST00000492476; ENST00000496329; ENST00000496676; OTTHUMT00000003215; OTTHUMT00000003216; OTTHUMT00000003217; OTTHUMT00000003669; OTTHUMT00000003670; OTTHUMT00000003680; OTTHUMT00000099312; OTTHUMT00000099313; OTTHUMT00000099314	GO:0048471; GO:0005622	perinuclear region of cytoplasm; intracellular	inferred from mutant phenotype; inferred from electronic annotation	NM_207396; ENST00000377939; ENST00000463453; ENST00000466994; ENST00000483336; ENST00000484435; ENST00000485539; ENST00000492476; ENST00000496329; ENST00000496676; OTTHUMT00000003215; OTTHUMT00000003216; OTTHUMT00000003217; OTTHUMT00000003669; OTTHUMT00000003670; OTTHUMT00000003680; OTTHUMT00000099312; OTTHUMT00000099313; OTTHUMT00000099314	GO:0005515; GO:0008270; GO:0030544; GO:0044325; GO:0051087; GO:0046872	protein binding; zinc ion binding; Hsp70 protein binding; ion channel binding; chaperone binding; metal ion binding	inferred from physical interaction; inferred from electronic annotation				ENST00000377939; OTTHUMT00000003669	Pfam	IPR000315; IPR018957
TC0100006682.hg.1	7.62	7.8	-1.14	7.22	7.8	-1.5	7.88	7.8	1.06	8.14	7.9	1.18	8.17	7.9	1.2	7.75	7.9	-1.11	NR_103534; BC030279	LINC00337	long intergenic non-protein coding RNA 337	chr1	1p36.31	148645	NR_103534; BC030279; ENST00000429480.2; ENST00000441724.1; OTTHUMT00000003686; OTTHUMT00000003710; uc031tnm.2; uc057btv.1; ENST00000429480; ENST00000441724; HG491650.1:1..1138:ncRNA; HG491651.1:1..1302:ncRNA; NONHSAT000635; NONHSAT000636; NONHSAT000637; NR_103534.1:1..1642:ncRNA; TCONS_l2_00000080; TCONS_l2_00001970	chr1	NR_103534; BC030279	Q8N6G1	NR_103534; BC030279	Hs.185688	bone| cervix| connective tissue| eye| placenta| cervical tumor| chondrosarcoma| germ cell tumor| normal| soft tissue/muscle tissue tumor| fetus| adult
TC0100006683.hg.1	4.55	5.08	-1.45	4.81	5.08	-1.21	4.27	5.08	-1.76	4.49	4.69	-1.14	4.11	4.69	-1.49	4.47	4.69	-1.16	NM_001024598; ENST00000377898; OTTHUMT00000003716; uc009vly.2	HES3	hes family bHLH transcription factor 3	chr1	1p36.31	390992	NM_001024598; ENST00000377898; OTTHUMT00000003716; uc009vly.2; BC156912; CCDS41238.1; HES3.aAug10	chr1	NM_001024598; ENST00000377898	Q5TGS1	NM_001024598; ENST00000377898; OTTHUMT00000003716; uc009vly.2	Hs.532677	embryonic tissue| normal| blastocyst	NM_001024598; ENST00000377898; OTTHUMT00000003716; uc009vly.2	GO:0000122; GO:0001701; GO:0006351; GO:0021555; GO:0021557; GO:0021558; GO:0021575; GO:0030901; GO:0045944; GO:0060164; GO:0006355; GO:0021915; GO:0045892; GO:0050767	negative regulation of transcription from RNA polymerase II promoter; in utero embryonic development; transcription, DNA-templated; midbrain-hindbrain boundary morphogenesis; oculomotor nerve development; trochlear nerve development; hindbrain morphogenesis; midbrain development; positive regulation of transcription from RNA polymerase II promoter; regulation of timing of neuron differentiation; …	inferred from electronic annotation	NM_001024598; ENST00000377898; OTTHUMT00000003716; uc009vly.2	GO:0005634	nucleus	inferred from electronic annotation	NM_001024598; ENST00000377898; OTTHUMT00000003716; uc009vly.2	GO:0003677; GO:0008134; GO:0046983	DNA binding; transcription factor binding; protein dimerization activity	inferred from electronic annotation; non-traceable author statement				ENST00000377898; OTTHUMT00000003716	Pfam	IPR011598
TC0100006689.hg.1	8.02	8.35	-1.25	8.58	8.35	1.18	8.31	8.35	-1.03	8.3	8.54	-1.18	8.04	8.54	-1.41	8.26	8.54	-1.21	NM_031475; ENST00000377828; ENST00000416731; ENST00000418286; ENST00000434576; ENST00000461727; ENST00000468561; ENST00000475228; ENST00000475479; ENST00000477679; ENST00000478323; ENST00000632142; ENST00000632593; ENST00000632803; ENST00000633239; ENST00000633651; OTTHUMT00000001887; OTTHUMT00000001929; OTTHUMT00000001930; OTTHUMT00000001931; OTTHUMT00000001932; OTTHUMT00000001933; OTTHUMT000000…	ESPN	espin	chr1	1p36.31	83715	NM_031475; ENST00000377828; ENST00000416731; ENST00000418286; ENST00000434576; ENST00000461727; ENST00000468561; ENST00000475228; ENST00000475479; ENST00000477679; ENST00000478323; ENST00000632142; ENST00000632593; ENST00000632803; ENST00000633239; ENST00000633651; OTTHUMT00000001887; OTTHUMT00000001929; OTTHUMT00000001930; OTTHUMT00000001931; OTTHUMT00000001932; OTTHUMT00000001933; OTTHUMT000000…	chr1	NM_031475; ENST00000377828; ENST00000416731; ENST00000418286; ENST00000434576; ENST00000461727; ENST00000468561; ENST00000475228; ENST00000475479; ENST00000477679; ENST00000478323; ENST00000632142; ENST00000632593; ENST00000632803; ENST00000633239; ENST00000633651; OTTHUMT00000001887; OTTHUMT00000001929; OTTHUMT00000001930; OTTHUMT00000001931; OTTHUMT00000001932; OTTHUMT00000001933; OTTHUMT000000…	B1AK53; Q8ND66; A0A0A0MSQ4; Q5JYL1; H0Y7L4; A0A0J9YY76; K7EMB7; A0A0J9YW00; A0A0J9YWQ8	NM_031475; ENST00000377828; ENST00000416731; ENST00000418286; ENST00000434576; ENST00000461727; ENST00000468561; ENST00000475228; ENST00000475479; ENST00000477679; ENST00000478323; ENST00000632142; ENST00000632593; ENST00000632803; ENST00000633239; ENST00000633651; OTTHUMT00000001887; OTTHUMT00000001929; OTTHUMT00000001930; OTTHUMT00000001931; OTTHUMT00000001932; OTTHUMT00000001933; OTTHUMT000000…	Hs.744222	ascites| brain| eye| intestine| kidney| liver| lung| mammary gland| ovary| stomach| testis| uterus| gastrointestinal tumor| glioma| liver tumor| lung tumor| non-neoplasia| normal| ovarian tumor| uterine tumor| fetus| adult	NM_031475; ENST00000377828; ENST00000416731; ENST00000418286; ENST00000434576; ENST00000461727; ENST00000468561; ENST00000475228; ENST00000475479; ENST00000477679; ENST00000478323; ENST00000632142; ENST00000632593; ENST00000632803; ENST00000633239; ENST00000633651; OTTHUMT00000001887; OTTHUMT00000001929; OTTHUMT00000001930; OTTHUMT00000001931; OTTHUMT00000001932; OTTHUMT00000001933; OTTHUMT000000…	GO:0007605; GO:0007626; GO:0030046; GO:0051491; GO:0051494; GO:0051017	sensory perception of sound; locomotory behavior; parallel actin filament bundle assembly; positive regulation of filopodium assembly; negative regulation of cytoskeleton organization; actin filament bundle assembly	inferred from electronic annotation	NM_031475; ENST00000377828; ENST00000416731; ENST00000418286; ENST00000434576; ENST00000461727; ENST00000468561; ENST00000475228; ENST00000475479; ENST00000477679; ENST00000478323; ENST00000632142; ENST00000632593; ENST00000632803; ENST00000633239; ENST00000633651; OTTHUMT00000001887; OTTHUMT00000001929; OTTHUMT00000001930; OTTHUMT00000001931; OTTHUMT00000001932; OTTHUMT00000001933; OTTHUMT000000…	GO:0005737; GO:0005902; GO:0005903; GO:0031941; GO:0032426; GO:0005856; GO:0032420; GO:0032421; GO:0042995; GO:0015629	cytoplasm; microvillus; brush border; filamentous actin; stereocilium tip; cytoskeleton; stereocilium; stereocilium bundle; cell projection; actin cytoskeleton	inferred from electronic annotation; inferred from sequence or structural similarity	NM_031475; ENST00000377828; ENST00000416731; ENST00000418286; ENST00000434576; ENST00000461727; ENST00000468561; ENST00000475228; ENST00000475479; ENST00000477679; ENST00000478323; ENST00000632142; ENST00000632593; ENST00000632803; ENST00000633239; ENST00000633651; OTTHUMT00000001887; OTTHUMT00000001929; OTTHUMT00000001930; OTTHUMT00000001931; OTTHUMT00000001932; OTTHUMT00000001933; OTTHUMT000000…	GO:0017124; GO:0051015; GO:0003779; GO:0005515	SH3 domain binding; actin filament binding; actin binding; protein binding	inferred from sequence or structural similarity; inferred from electronic annotation				ENST00000377828; ENST00000416731; ENST00000418286; ENST00000461727; ENST00000475228; ENST00000633239; OTTHUMT00000001887; OTTHUMT00000001929	Pfam	IPR002110; IPR003124; IPR020683
TC0100006695.hg.1	4.53	4.61	-1.05	5.59	4.61	1.98	4.92	4.61	1.24	4.77	4.69	1.06	4.34	4.69	-1.28	4.89	4.69	1.15	NM_138697; NM_177540; ENST00000328191; ENST00000333172; ENST00000351136; ENST00000411823; ENST00000415267; BC136515; BC136516	TAS1R1	taste receptor, type 1, member 1	chr1	1p36.23	80835	NM_138697; NM_177540; ENST00000328191; ENST00000333172; ENST00000351136; ENST00000411823; ENST00000415267; BC136515; BC136516; CCDS81.1; CCDS82.1; uc001ant.4; uc001anu.4; uc057bvm.1; uc057bvn.1; uc057bvo.1; OTTHUMT00000004211; OTTHUMT00000004212; OTTHUMT00000004213; OTTHUMT00000004214	chr1	NM_138697; NM_177540; ENST00000328191; ENST00000333172; ENST00000351136; ENST00000411823; ENST00000415267; BC136515; BC136516	Q7RTX1; B4DE74; B2RE49; A8K7J9; A0A0A0MR63; H7C3W7; H0Y6X0	NM_138697; NM_177540; ENST00000328191; ENST00000333172; ENST00000351136; ENST00000411823; ENST00000415267; BC136515; BC136516	Hs.124574	bone| brain| liver| lung| spleen| testis| chondrosarcoma| normal| adult	NM_138697; NM_177540; ENST00000328191; ENST00000333172; ENST00000351136; ENST00000411823; ENST00000415267; BC136515; BC136516; OTTHUMT00000004211; OTTHUMT00000004212; OTTHUMT00000004213	GO:0007186; GO:0050912; GO:0050917; GO:0007165; GO:0050896; GO:0050909	G-protein coupled receptor signaling pathway; detection of chemical stimulus involved in sensory perception of taste; sensory perception of umami taste; signal transduction; response to stimulus; sensory perception of taste	inferred from electronic annotation; inferred from direct assay	NM_138697; NM_177540; ENST00000328191; ENST00000333172; ENST00000351136; ENST00000411823; ENST00000415267; BC136515; BC136516; OTTHUMT00000004211; OTTHUMT00000004212; OTTHUMT00000004213	GO:0005886; GO:0016021; GO:0016020	plasma membrane; integral component of membrane; membrane	traceable author statement; inferred by curator; inferred from electronic annotation	NM_138697; NM_177540; ENST00000328191; ENST00000333172; ENST00000351136; ENST00000411823; ENST00000415267; BC136515; BC136516; OTTHUMT00000004211; OTTHUMT00000004212; OTTHUMT00000004213	GO:0008527; GO:0046982; GO:0004871; GO:0004930	taste receptor activity; protein heterodimerization activity; signal transducer activity; G-protein coupled receptor activity	inferred from direct assay; non-traceable author statement; inferred from electronic annotation				ENST00000328191; ENST00000333172; ENST00000351136; ENST00000411823; ENST00000415267; OTTHUMT00000004211; OTTHUMT00000004212; OTTHUMT00000004213; OTTHUMT00000004214	Pfam	IPR001828; IPR011500; IPR017978
TC0100006696.hg.1	4.4	4.06	1.27	4.16	4.06	1.07	4.21	4.06	1.11	4.34	4.28	1.04	4.4	4.28	1.09	4.34	4.28	1.04	NM_001278647; NM_001278648; NM_005341; ENST00000319084; ENST00000377674; ENST00000435905; ENST00000466813; ENST00000466941; ENST00000482360; ENST00000488936; ENST00000498342; ENST00000619514; BC013573; OTTHUMT00000004193; OTTHUMT00000004194; OTTHUMT00000004195; OTTHUMT00000004196; OTTHUMT00000004197; OTTHUMT00000004198; OTTHUMT00000004199; OTTHUMT00000004200	ZBTB48	zinc finger and BTB domain containing 48	chr1	1p36.3	3104	NM_001278647; NM_001278648; NM_005341; ENST00000319084; ENST00000377674; ENST00000435905; ENST00000466813; ENST00000466941; ENST00000482360; ENST00000488936; ENST00000498342; ENST00000619514; BC013573; OTTHUMT00000004193; OTTHUMT00000004194; OTTHUMT00000004195; OTTHUMT00000004196; OTTHUMT00000004197; OTTHUMT00000004198; OTTHUMT00000004199; OTTHUMT00000004200; CCDS84.1; hsa_circ_0009532; hsa_circ_…	chr1	NM_001278647; NM_001278648; NM_005341; ENST00000319084; ENST00000377674; ENST00000435905; ENST00000466813; ENST00000466941; ENST00000482360; ENST00000488936; ENST00000498342; ENST00000619514; BC013573; OTTHUMT00000004193; OTTHUMT00000004194; OTTHUMT00000004195; OTTHUMT00000004196; OTTHUMT00000004197; OTTHUMT00000004198; OTTHUMT00000004199; OTTHUMT00000004200	P10074; B2R702; A8K291; Q8WYS1; Q5SY20; Q5SY21; K7ENV2; K7EM76; A0A087WZL2	NM_001278647; NM_001278648; NM_005341; ENST00000319084; ENST00000377674; ENST00000435905; ENST00000466813; ENST00000466941; ENST00000482360; ENST00000488936; ENST00000498342; ENST00000619514; BC013573; OTTHUMT00000004193; OTTHUMT00000004194; OTTHUMT00000004195; OTTHUMT00000004196; OTTHUMT00000004197; OTTHUMT00000004198; OTTHUMT00000004199; OTTHUMT00000004200	Hs.502330	ascites| blood| bone| bone marrow| brain| cervix| connective tissue| embryonic tissue| eye| heart| intestine| kidney| liver| lung| lymph| lymph node| mammary gland| muscle| nerve| ovary| pancreas| placenta| prostate| salivary gland| skin| spleen| stomach| testis| thymus| thyroid| tonsil| trachea| uterus| breast (mammary gland) tumor| cervical tumor| chondrosarcoma| colorectal tumor| gastrointesti…	NM_001278647; NM_001278648; NM_005341; ENST00000319084; ENST00000377674; ENST00000435905; ENST00000466813; ENST00000466941; ENST00000482360; ENST00000488936; ENST00000498342; ENST00000619514; BC013573; OTTHUMT00000004193; OTTHUMT00000004194; OTTHUMT00000004195; OTTHUMT00000004196; OTTHUMT00000004197; OTTHUMT00000004198; OTTHUMT00000004199; OTTHUMT00000004200	GO:0006351; GO:0006355	transcription, DNA-templated; regulation of transcription, DNA-templated	inferred from electronic annotation	NM_001278647; NM_001278648; NM_005341; ENST00000319084; ENST00000377674; ENST00000435905; ENST00000466813; ENST00000466941; ENST00000482360; ENST00000488936; ENST00000498342; ENST00000619514; BC013573; OTTHUMT00000004193; OTTHUMT00000004194; OTTHUMT00000004195; OTTHUMT00000004196; OTTHUMT00000004197; OTTHUMT00000004198; OTTHUMT00000004199; OTTHUMT00000004200	GO:0005654; GO:0005737; GO:0005634	nucleoplasm; cytoplasm; nucleus	inferred from direct assay; inferred from electronic annotation	NM_001278647; NM_001278648; NM_005341; ENST00000319084; ENST00000377674; ENST00000435905; ENST00000466813; ENST00000466941; ENST00000482360; ENST00000488936; ENST00000498342; ENST00000619514; BC013573; OTTHUMT00000004193; OTTHUMT00000004194; OTTHUMT00000004195; OTTHUMT00000004196; OTTHUMT00000004197; OTTHUMT00000004198; OTTHUMT00000004199; OTTHUMT00000004200	GO:0003677; GO:0003700; GO:0005515; GO:0046872; GO:0003676	DNA binding; transcription factor activity, sequence-specific DNA binding; protein binding; metal ion binding; nucleic acid binding	inferred from electronic annotation; traceable author statement; inferred from physical interaction				ENST00000319084; ENST00000377674; ENST00000435905; OTTHUMT00000004193; OTTHUMT00000004198	Pfam	IPR000210; IPR007087
TC0100006698.hg.1	7.91	7.99	-1.06	8.11	7.99	1.09	8.01	7.99	1.01	8.73	9.01	-1.22	8.91	9.01	-1.07	8.89	9.01	-1.09	NM_153812; ENST00000377648; ENST00000495385; BC038516; OTTHUMT00000004201; OTTHUMT00000004202	PHF13	PHD finger protein 13	chr1	1p36.31	148479	NM_153812; ENST00000377648; ENST00000495385; BC038516; OTTHUMT00000004201; OTTHUMT00000004202; CCDS85.1; hsa_circ_0000011; hsa_circ_0009535; uc001aob.5; uc057bwa.1; chr1_6679862_6680397; NONHSAT000660	chr1	NM_153812; ENST00000377648; ENST00000495385; BC038516; OTTHUMT00000004201; OTTHUMT00000004202	Q86YI8	NM_153812; ENST00000377648; ENST00000495385; BC038516; OTTHUMT00000004201; OTTHUMT00000004202	Hs.516079	adrenal gland| ascites| bone| brain| cervix| connective tissue| embryonic tissue| esophagus| eye| heart| intestine| kidney| liver| lung| lymph node| mammary gland| mouth| muscle| ovary| pancreas| pharynx| pituitary gland| placenta| prostate| salivary gland| skin| stomach| testis| thymus| thyroid| trachea| uterus| vascular| breast (mammary gland) tumor| cervical tumor| chondrosarcoma| colorectal t…	NM_153812; ENST00000377648; ENST00000495385; BC038516; OTTHUMT00000004201; OTTHUMT00000004202	GO:0000278; GO:0007059; GO:0007076; GO:0016568; GO:0051301; GO:0007049; GO:0007067; GO:0030261	mitotic cell cycle; chromosome segregation; mitotic chromosome condensation; chromatin modification; cell division; cell cycle; mitotic nuclear division; chromosome condensation	inferred from mutant phenotype; inferred from electronic annotation	NM_153812; ENST00000377648; ENST00000495385; BC038516; OTTHUMT00000004201; OTTHUMT00000004202	GO:0005634; GO:0005654	nucleus; nucleoplasm	inferred from direct assay; inferred from electronic annotation	NM_153812; ENST00000377648; ENST00000495385; BC038516; OTTHUMT00000004201; OTTHUMT00000004202	GO:0003682; GO:0008270; GO:0035064; GO:0046872; GO:0005515	chromatin binding; zinc ion binding; methylated histone binding; metal ion binding; protein binding	inferred from direct assay; inferred from electronic annotation; non-traceable author statement				ENST00000377648; OTTHUMT00000004201	Pfam	IPR019787
TC0100006699.hg.1	5.6	6.25	-1.57	5.65	6.25	-1.52	5.5	6.25	-1.68	5.04	5.21	-1.13	5.08	5.21	-1.09	5.21	5.21	-1	NM_001195752; NM_001195753; NM_138350; ENST00000054650; ENST00000307896; ENST00000377627; ENST00000472925; ENST00000480647; ENST00000484669; ENST00000484676; ENST00000487819; BC092427; OTTHUMT00000004203; OTTHUMT00000004204; OTTHUMT00000004205; OTTHUMT00000004206; OTTHUMT00000004207; OTTHUMT00000004208; OTTHUMT00000004209; OTTHUMT00000004210	THAP3	THAP domain containing, apoptosis associated protein 3	chr1	1p36.31	90326	NM_001195752; NM_001195753; NM_138350; ENST00000054650; ENST00000307896; ENST00000377627; ENST00000472925; ENST00000480647; ENST00000484669; ENST00000484676; ENST00000487819; BC092427; OTTHUMT00000004203; OTTHUMT00000004204; OTTHUMT00000004205; OTTHUMT00000004206; OTTHUMT00000004207; OTTHUMT00000004208; OTTHUMT00000004209; OTTHUMT00000004210; CCDS55572.1; CCDS55573.1; CCDS86.1; uc001aoc.4; uc001a…	chr1	NM_001195752; NM_001195753; NM_138350; ENST00000054650; ENST00000307896; ENST00000377627; ENST00000472925; ENST00000480647; ENST00000484669; ENST00000484676; ENST00000487819; BC092427; OTTHUMT00000004203; OTTHUMT00000004204; OTTHUMT00000004205; OTTHUMT00000004206; OTTHUMT00000004207; OTTHUMT00000004208; OTTHUMT00000004209; OTTHUMT00000004210	Q8WTV1; R4GNH0; K7EIZ2	NM_001195752; NM_001195753; NM_138350; ENST00000054650; ENST00000307896; ENST00000377627; ENST00000472925; ENST00000480647; ENST00000484669; ENST00000484676; ENST00000487819; BC092427; OTTHUMT00000004203; OTTHUMT00000004204; OTTHUMT00000004205; OTTHUMT00000004206; OTTHUMT00000004207; OTTHUMT00000004208; OTTHUMT00000004209; OTTHUMT00000004210	Hs.689006	ascites| blood| bone| brain| cervix| connective tissue| embryonic tissue| eye| heart| intestine| kidney| liver| lung| lymph| lymph node| mammary gland| muscle| nerve| ovary| pancreas| pituitary gland| placenta| prostate| skin| spleen| stomach| testis| thymus| uterus| breast (mammary gland) tumor| cervical tumor| chondrosarcoma| colorectal tumor| gastrointestinal tumor| germ cell tumor| glioma| ki…									NM_001195752; NM_001195753; NM_138350; ENST00000054650; ENST00000307896; ENST00000377627; ENST00000472925; ENST00000480647; ENST00000484669; ENST00000484676; ENST00000487819; BC092427; OTTHUMT00000004203; OTTHUMT00000004204; OTTHUMT00000004205; OTTHUMT00000004206; OTTHUMT00000004207; OTTHUMT00000004208; OTTHUMT00000004209; OTTHUMT00000004210	GO:0003677; GO:0005515; GO:0046872; GO:0003676	DNA binding; protein binding; metal ion binding; nucleic acid binding	inferred from electronic annotation; inferred from physical interaction				ENST00000054650; ENST00000307896; ENST00000377627; ENST00000472925; OTTHUMT00000004203; OTTHUMT00000004205; OTTHUMT00000004206; OTTHUMT00000004207; OTTHUMT00000004210	Pfam	IPR006612
TC0100006707.hg.1	12.82	12.38	1.36	13.05	12.38	1.6	13.05	12.38	1.59	12.14	12.07	1.05	12.24	12.07	1.12	12.26	12.07	1.14	NM_001195563; NM_001242701; NM_015215; NR_038934; ENST00000303635; ENST00000461311; ENST00000461580; ENST00000467267; ENST00000467404; ENST00000470648; ENST00000472283; ENST00000473578; ENST00000476163; ENST00000476864; ENST00000482934; ENST00000486138; ENST00000490738; ENST00000490905; ENST00000495233; ENST00000557126; BC151835; OTTHUMT00000003588; OTTHUMT00000003589; OTTHUMT00000003590; OTTHUMT…	CAMTA1	calmodulin binding transcription activator 1	chr1	1p36.31-p36.23	23261	NM_001195563; NM_001242701; NM_015215; NR_038934; ENST00000303635; ENST00000461311; ENST00000461580; ENST00000467267; ENST00000467404; ENST00000470648; ENST00000472283; ENST00000473578; ENST00000476163; ENST00000476864; ENST00000482934; ENST00000486138; ENST00000490738; ENST00000490905; ENST00000495233; ENST00000557126; BC151835; OTTHUMT00000003588; OTTHUMT00000003589; OTTHUMT00000003590; OTTHUMT…	chr1	NM_001195563; NM_001242701; NM_015215; NR_038934; ENST00000303635; ENST00000461311; ENST00000461580; ENST00000467267; ENST00000467404; ENST00000470648; ENST00000472283; ENST00000473578; ENST00000476163; ENST00000476864; ENST00000482934; ENST00000486138; ENST00000490738; ENST00000490905; ENST00000495233; ENST00000557126; BC151835; OTTHUMT00000003588; OTTHUMT00000003589; OTTHUMT00000003590; OTTHUMT…	Q9Y6Y1; Q7Z7P1; B4DXR3; H0YJV1; G3V297; A0A0C4DGL0; H0YJG5; H0YJY7; H0YJR7; H0YJK7				NM_001195563; NM_001242701; NM_015215; NR_038934; ENST00000303635; ENST00000461311; ENST00000461580; ENST00000467267; ENST00000467404; ENST00000470648; ENST00000472283; ENST00000473578; ENST00000476163; ENST00000476864; ENST00000482934; ENST00000486138; ENST00000490738; ENST00000490905; ENST00000495233; ENST00000557126; BC151835; OTTHUMT00000003588; OTTHUMT00000003589; OTTHUMT00000003590; OTTHUMT…	GO:0006366; GO:0045944; GO:0050885; GO:0006351; GO:0006355	transcription from RNA polymerase II promoter; positive regulation of transcription from RNA polymerase II promoter; neuromuscular process controlling balance; transcription, DNA-templated; regulation of transcription, DNA-templated	not recorded; inferred from electronic annotation	NM_001195563; NM_001242701; NM_015215; NR_038934; ENST00000303635; ENST00000461311; ENST00000461580; ENST00000467267; ENST00000467404; ENST00000470648; ENST00000472283; ENST00000473578; ENST00000476163; ENST00000476864; ENST00000482934; ENST00000486138; ENST00000490738; ENST00000490905; ENST00000495233; ENST00000557126; BC151835; OTTHUMT00000003588; OTTHUMT00000003589; OTTHUMT00000003590; OTTHUMT…	GO:0005634; GO:0005737	nucleus; cytoplasm	inferred from direct assay; inferred from electronic annotation	NM_001195563; NM_001242701; NM_015215; NR_038934; ENST00000303635; ENST00000461311; ENST00000461580; ENST00000467267; ENST00000467404; ENST00000470648; ENST00000472283; ENST00000473578; ENST00000476163; ENST00000476864; ENST00000482934; ENST00000486138; ENST00000490738; ENST00000490905; ENST00000495233; ENST00000557126; BC151835; OTTHUMT00000003588; OTTHUMT00000003589; OTTHUMT00000003590; OTTHUMT…	GO:0001077; GO:0043565; GO:0003677; GO:0005515	transcriptional activator activity, RNA polymerase II core promoter proximal region sequence-specific binding; sequence-specific DNA binding; DNA binding; protein binding	not recorded; inferred from electronic annotation				ENST00000303635; ENST00000476864; ENST00000490905; ENST00000495233; OTTHUMT00000003588; OTTHUMT00000003600; OTTHUMT00000003601; OTTHUMT00000003602	Pfam	IPR000048; IPR002909; IPR005559
TC0100006723.hg.1	10.48	10.54	-1.05	10.74	10.54	1.15	10.55	10.54	1	10.39	10.47	-1.06	10.41	10.47	-1.04	10.34	10.47	-1.09	NM_004781; ENST00000054666; ENST00000470357; ENST00000487194; BC003570; BC005941; BC007050; OTTHUMT00000003625; OTTHUMT00000003626; OTTHUMT00000099330; uc001aol.3	VAMP3	vesicle associated membrane protein 3	chr1	1p36.23	9341	NM_004781; ENST00000054666; ENST00000470357; ENST00000487194; BC003570; BC005941; BC007050; OTTHUMT00000003625; OTTHUMT00000003626; OTTHUMT00000099330; uc001aol.3; CCDS88.1; hsa_circ_0006354; hsa_circ_0009545; hsa_circ_0009546; hsa_circ_0009547; hsa_circ_0009548; hsa_circ_0009549; hsa_circ_0009550; uc057bxn.1; uc057bxp.1; NONHSAT000720	chr1	NM_004781; ENST00000054666; ENST00000470357; ENST00000487194; BC003570; BC005941; BC007050; OTTHUMT00000003625; OTTHUMT00000003626; OTTHUMT00000099330; uc001aol.3	Q15836; Q6FGG2; K7EKX0	NM_004781; ENST00000054666; ENST00000470357; ENST00000487194; BC003570; BC005941; BC007050; OTTHUMT00000003625; OTTHUMT00000003626; OTTHUMT00000099330; uc001aol.3	Hs.66708	adipose tissue| adrenal gland| ascites| bladder| blood| bone| bone marrow| brain| cervix| connective tissue| ear| embryonic tissue| esophagus| eye| heart| intestine| kidney| larynx| liver| lung| lymph| lymph node| mammary gland| mouth| muscle| nerve| ovary| pancreas| parathyroid| pharynx| pituitary gland| placenta| prostate| salivary gland| skin| spleen| stomach| testis| thymus| thyroid| tonsil| …	NM_004781; ENST00000054666; ENST00000470357; ENST00000487194; BC003570; BC005941; BC007050; OTTHUMT00000003625; OTTHUMT00000003626; OTTHUMT00000099330; uc001aol.3	GO:0001921; GO:0006461; GO:0006887; GO:0006904; GO:0006906; GO:0016192; GO:0017156; GO:0034446; GO:0035493; GO:0042147; GO:0043001; GO:0051024; GO:0061025; GO:0070254; GO:1903531; GO:1903593; GO:0006810; GO:0015031	positive regulation of receptor recycling; protein complex assembly; exocytosis; vesicle docking involved in exocytosis; vesicle fusion; vesicle-mediated transport; calcium ion-dependent exocytosis; substrate adhesion-dependent cell spreading; SNARE complex assembly; retrograde transport, endosome to Golgi; Golgi to plasma membrane protein transport; positive regulation of immunoglobulin secretio…	inferred from sequence or structural similarity; traceable author statement; not recorded; inferred from electronic annotation; inferred from direct assay; inferred from mutant phenotype	NM_004781; ENST00000054666; ENST00000470357; ENST00000487194; BC003570; BC005941; BC007050; OTTHUMT00000003625; OTTHUMT00000003626; OTTHUMT00000099330; uc001aol.3	GO:0005622; GO:0005829; GO:0005886; GO:0008021; GO:0009986; GO:0016021; GO:0016324; GO:0030054; GO:0030136; GO:0030141; GO:0030665; GO:0031201; GO:0043005; GO:0043231; GO:0055037; GO:0016020; GO:0031410; GO:0043229; GO:0045202	intracellular; cytosol; plasma membrane; synaptic vesicle; cell surface; integral component of membrane; apical plasma membrane; cell junction; clathrin-coated vesicle; secretory granule; clathrin-coated vesicle membrane; SNARE complex; neuron projection; intracellular membrane-bounded organelle; recycling endosome; membrane; cytoplasmic vesicle; intracellular organelle; synapse	inferred from direct assay; inferred from sequence or structural similarity; not recorded; inferred from electronic annotation; traceable author statement	NM_004781; ENST00000054666; ENST00000470357; ENST00000487194; BC003570; BC005941; BC007050; OTTHUMT00000003625; OTTHUMT00000003626; OTTHUMT00000099330; uc001aol.3	GO:0000149; GO:0005484; GO:0005515; GO:0017075	SNARE binding; SNAP receptor activity; protein binding; syntaxin-1 binding	not recorded; inferred from physical interaction; inferred from electronic annotation				ENST00000054666; ENST00000470357; OTTHUMT00000003625; OTTHUMT00000003626	Pfam	IPR001388
TC0100006725.hg.1	5.12	5.92	-1.74	5.93	5.92	1	5.32	5.92	-1.52	7.58	7.77	-1.14	7.06	7.77	-1.64	6.61	7.77	-2.24	NM_001289861; NM_001289862; NM_001289863; NM_001289864; NM_016831; ENST00000361923; ENST00000377532; ENST00000377541; ENST00000463106; ENST00000473653; ENST00000494684; ENST00000602883; ENST00000613533; ENST00000614998; BC146781; OTTHUMT00000003606; OTTHUMT00000003607; OTTHUMT00000003608; OTTHUMT00000003609; OTTHUMT00000097956; OTTHUMT00000097957; OTTHUMT00000467520; uc001aon.3	PER3	period circadian clock 3	chr1	1p36.23	8863	NM_001289861; NM_001289862; NM_001289863; NM_001289864; NM_016831; ENST00000361923; ENST00000377532; ENST00000377541; ENST00000463106; ENST00000473653; ENST00000494684; ENST00000602883; ENST00000613533; ENST00000614998; BC146781; OTTHUMT00000003606; OTTHUMT00000003607; OTTHUMT00000003608; OTTHUMT00000003609; OTTHUMT00000097956; OTTHUMT00000097957; OTTHUMT00000467520; uc001aon.3; CCDS72695.1; CCDS…	chr1	NM_001289861; NM_001289862; NM_001289863; NM_001289864; NM_016831; ENST00000361923; ENST00000377532; ENST00000377541; ENST00000463106; ENST00000473653; ENST00000494684; ENST00000602883; ENST00000613533; ENST00000614998; BC146781; OTTHUMT00000003606; OTTHUMT00000003607; OTTHUMT00000003608; OTTHUMT00000003609; OTTHUMT00000097956; OTTHUMT00000097957; OTTHUMT00000467520; uc001aon.3	P56645; Q8TAR6; A6H8X0; B4DR65; Q2TAB4; A0A087WV69; A2I2N5	NM_001289861; NM_001289862; NM_001289863; NM_001289864; NM_016831; ENST00000361923; ENST00000377532; ENST00000377541; ENST00000463106; ENST00000473653; ENST00000494684; ENST00000602883; ENST00000613533; ENST00000614998; BC146781; OTTHUMT00000003606; OTTHUMT00000003607; OTTHUMT00000003608; OTTHUMT00000003609; OTTHUMT00000097956; OTTHUMT00000097957; OTTHUMT00000467520; uc001aon.3	Hs.162200	bladder| bone| bone marrow| brain| connective tissue| embryonic tissue| esophagus| eye| heart| intestine| kidney| larynx| liver| lung| lymph node| mammary gland| mouth| muscle| ovary| pancreas| parathyroid| prostate| skin| spleen| stomach| testis| thyroid| trachea| uterus| vascular| breast (mammary gland) tumor| chondrosarcoma| colorectal tumor| esophageal tumor| gastrointestinal tumor| germ cell…	NM_001289861; NM_001289862; NM_001289863; NM_001289864; NM_016831; ENST00000361923; ENST00000377532; ENST00000377541; ENST00000463106; ENST00000473653; ENST00000494684; ENST00000602883; ENST00000613533; ENST00000614998; BC146781; OTTHUMT00000003606; OTTHUMT00000003607; OTTHUMT00000003608; OTTHUMT00000003609; OTTHUMT00000097956; OTTHUMT00000097957; OTTHUMT00000467520; uc001aon.3	GO:0000122; GO:0006351; GO:0032922; GO:0045187; GO:0006355; GO:0007623; GO:0048511; GO:0007165	negative regulation of transcription from RNA polymerase II promoter; transcription, DNA-templated; circadian regulation of gene expression; regulation of circadian sleep/wake cycle, sleep; regulation of transcription, DNA-templated; circadian rhythm; rhythmic process; signal transduction	inferred from electronic annotation; inferred from mutant phenotype	NM_001289861; NM_001289862; NM_001289863; NM_001289864; NM_016831; ENST00000361923; ENST00000377532; ENST00000377541; ENST00000463106; ENST00000473653; ENST00000494684; ENST00000602883; ENST00000613533; ENST00000614998; BC146781; OTTHUMT00000003606; OTTHUMT00000003607; OTTHUMT00000003608; OTTHUMT00000003609; OTTHUMT00000097956; OTTHUMT00000097957; OTTHUMT00000467520; uc001aon.3	GO:0005634; GO:0005737	nucleus; cytoplasm	inferred from electronic annotation	NM_001289861; NM_001289862; NM_001289863; NM_001289864; NM_016831; ENST00000361923; ENST00000377532; ENST00000377541; ENST00000463106; ENST00000473653; ENST00000494684; ENST00000602883; ENST00000613533; ENST00000614998; BC146781; OTTHUMT00000003606; OTTHUMT00000003607; OTTHUMT00000003608; OTTHUMT00000003609; OTTHUMT00000097956; OTTHUMT00000097957; OTTHUMT00000467520; uc001aon.3	GO:0005515; GO:0019900; GO:0031625; GO:0004871	protein binding; kinase binding; ubiquitin protein ligase binding; signal transducer activity	inferred from physical interaction; inferred from electronic annotation				ENST00000361923; ENST00000377532; ENST00000613533; ENST00000614998; OTTHUMT00000003606; OTTHUMT00000003607; OTTHUMT00000003608	Pfam	IPR022728; IPR013655; IPR013767
TC0100006729.hg.1	14.46	14.71	-1.19	14.7	14.71	-1.01	14.5	14.71	-1.16	14.94	14.85	1.07	14.98	14.85	1.09	14.81	14.85	-1.02	NM_001123377; NM_007262; ENST00000338639; ENST00000377488; ENST00000377491; ENST00000377493; ENST00000460192; ENST00000465354; ENST00000469225; ENST00000493373; ENST00000493678; ENST00000497113; BC008188; OTTHUMT00000003577; OTTHUMT00000003578; OTTHUMT00000003579; OTTHUMT00000003580; OTTHUMT00000003581; OTTHUMT00000003582; OTTHUMT00000003583; OTTHUMT00000003584; OTTHUMT00000003585; OTTHUMT0000000…	PARK7	parkinson protein 7	chr1	1p36.23	11315	NM_001123377; NM_007262; ENST00000338639; ENST00000377488; ENST00000377491; ENST00000377493; ENST00000460192; ENST00000465354; ENST00000469225; ENST00000493373; ENST00000493678; ENST00000497113; BC008188; OTTHUMT00000003577; OTTHUMT00000003578; OTTHUMT00000003579; OTTHUMT00000003580; OTTHUMT00000003581; OTTHUMT00000003582; OTTHUMT00000003583; OTTHUMT00000003584; OTTHUMT00000003585; OTTHUMT0000000…	chr1	NM_001123377; NM_007262; ENST00000338639; ENST00000377488; ENST00000377491; ENST00000377493; ENST00000460192; ENST00000465354; ENST00000469225; ENST00000493373; ENST00000493678; ENST00000497113; BC008188; OTTHUMT00000003577; OTTHUMT00000003578; OTTHUMT00000003579; OTTHUMT00000003580; OTTHUMT00000003581; OTTHUMT00000003582; OTTHUMT00000003583; OTTHUMT00000003584; OTTHUMT00000003585; OTTHUMT0000000…	Q99497; V9HWC2; K7ELW0; K7EN27	NM_001123377; NM_007262; ENST00000338639; ENST00000377488; ENST00000377491; ENST00000377493; ENST00000460192; ENST00000465354; ENST00000469225; ENST00000493373; ENST00000493678; ENST00000497113; BC008188; OTTHUMT00000003577; OTTHUMT00000003578; OTTHUMT00000003579; OTTHUMT00000003580; OTTHUMT00000003581; OTTHUMT00000003582; OTTHUMT00000003583; OTTHUMT00000003584; OTTHUMT00000003585; OTTHUMT0000000…	Hs.419640	adipose tissue| adrenal gland| ascites| bladder| blood| bone| bone marrow| brain| cervix| connective tissue| ear| embryonic tissue| eye| heart| intestine| kidney| larynx| liver| lung| lymph| lymph node| mammary gland| mouth| muscle| nerve| ovary| pancreas| parathyroid| pharynx| pituitary gland| placenta| prostate| salivary gland| skin| spleen| stomach| testis| thymus| thyroid| tonsil| umbilical c…																ENST00000338639; ENST00000377488; ENST00000377491; ENST00000377493; ENST00000469225; ENST00000493373; ENST00000493678; OTTHUMT00000003577; OTTHUMT00000003578; OTTHUMT00000003579; OTTHUMT00000003580; OTTHUMT00000003581; OTTHUMT00000003582; OTTHUMT00000003586	Pfam	IPR002818
TC0100006739.hg.1	4.19	3.81	1.3	4.19	3.81	1.3	4.24	3.81	1.34	4.39	4.18	1.16	3.78	4.18	-1.32	4.23	4.18	1.04	NM_001080397; ENST00000289877; ENST00000471889; ENST00000481265; ENST00000497660; OTTHUMT00000001245; OTTHUMT00000004896; OTTHUMT00000004899; uc001apb.3	SLC45A1	solute carrier family 45, member 1	chr1	1p36.23	50651	NM_001080397; ENST00000289877; ENST00000471889; ENST00000481265; ENST00000497660; OTTHUMT00000001245; OTTHUMT00000004896; OTTHUMT00000004899; uc001apb.3; BC156980; CCDS30577.1; uc057byt.1; uc057byv.1; uc057byw.1	chr1	NM_001080397; ENST00000289877; ENST00000471889; ENST00000481265; ENST00000497660; OTTHUMT00000001245; OTTHUMT00000004896; OTTHUMT00000004899; uc001apb.3	Q9Y2W3; A0A0A0MT80	NM_001080397; ENST00000289877; ENST00000471889; ENST00000481265; ENST00000497660; OTTHUMT00000001245; OTTHUMT00000004896; OTTHUMT00000004899; uc001apb.3	Hs.463036	brain| connective tissue| eye| lung| mammary gland| ovary| pituitary gland| stomach| testis| gastrointestinal tumor| germ cell tumor| glioma| leukemia| lung tumor| normal| ovarian tumor| soft tissue/muscle tissue tumor| fetus| adult	NM_001080397; ENST00000289877; ENST00000471889; ENST00000481265; ENST00000497660; OTTHUMT00000001245; OTTHUMT00000004896; OTTHUMT00000004899; uc001apb.3	GO:0008643; GO:0055085; GO:0006810; GO:0015758; GO:1904659	carbohydrate transport; transmembrane transport; transport; glucose transport; glucose transmembrane transport	inferred from electronic annotation	NM_001080397; ENST00000289877; ENST00000471889; ENST00000481265; ENST00000497660; OTTHUMT00000001245; OTTHUMT00000004896; OTTHUMT00000004899; uc001apb.3	GO:0016021; GO:0016020	integral component of membrane; membrane	inferred from electronic annotation	NM_001080397; ENST00000289877; ENST00000471889; ENST00000481265; ENST00000497660; OTTHUMT00000001245; OTTHUMT00000004896; OTTHUMT00000004899; uc001apb.3	GO:0015293; GO:0005355	symporter activity; glucose transmembrane transporter activity	inferred from electronic annotation				ENST00000289877; ENST00000471889; OTTHUMT00000001245	Pfam	IPR011701
TC0100006755.hg.1	13.36	13.78	-1.34	13.4	13.78	-1.31	13.17	13.78	-1.53	13.32	13.67	-1.27	13.63	13.67	-1.02	13.16	13.67	-1.41	hsa_circ_0000013	ENO1	Memczak2013 ANTISENSE, coding, INTERNAL, UTR3 best transcript NM_001428	chr1			hsa_circ_0000013	chr1
TC0100006761.hg.1	4.72	4.75	-1.02	4.74	4.75	-1.01	4.34	4.75	-1.33	4.68	5.34	-1.58	4.54	5.34	-1.74	4.86	5.34	-1.39	NM_001215; NM_001270500; NM_001270501; NM_001270502; ENST00000377436; ENST00000377442; ENST00000377443; ENST00000476083; ENST00000480186; ENST00000549778; BC034350; OTTHUMT00000004911; OTTHUMT00000004912; OTTHUMT00000004913; OTTHUMT00000407378; OTTHUMT00000407379; OTTHUMT00000407380	CA6	carbonic anhydrase VI	chr1	1p36.2	765	NM_001215; NM_001270500; NM_001270501; NM_001270502; ENST00000377436; ENST00000377442; ENST00000377443; ENST00000476083; ENST00000480186; ENST00000549778; BC034350; OTTHUMT00000004911; OTTHUMT00000004912; OTTHUMT00000004913; OTTHUMT00000407378; OTTHUMT00000407379; OTTHUMT00000407380; CA6.aAug10; CA6.cAug10; CA6.dAug10; CCDS30578.1; CCDS57970.1; CCDS57971.1; uc001apm.5; uc009vmn.5; uc031plc.2; uc0…	chr1	NM_001215; NM_001270500; NM_001270501; NM_001270502; ENST00000377436; ENST00000377442; ENST00000377443; ENST00000476083; ENST00000480186; ENST00000549778; BC034350; OTTHUMT00000004911; OTTHUMT00000004912; OTTHUMT00000004913; OTTHUMT00000407378; OTTHUMT00000407379; OTTHUMT00000407380	P23280; Q8N4G4; B4DUH8; Q5FBW4; F8W148	NM_001215; NM_001270500; NM_001270501; NM_001270502; ENST00000377436; ENST00000377442; ENST00000377443; ENST00000476083; ENST00000480186; ENST00000549778; BC034350; OTTHUMT00000004911; OTTHUMT00000004912; OTTHUMT00000004913; OTTHUMT00000407378; OTTHUMT00000407379; OTTHUMT00000407380	Hs.100322	eye| intestine| mammary gland| pharynx| salivary gland| skin| breast (mammary gland) tumor| non-neoplasia| normal| fetus| adult	NM_001215; NM_001270500; NM_001270501; NM_001270502; ENST00000377436; ENST00000377442; ENST00000377443; ENST00000476083; ENST00000480186; ENST00000549778; BC034350; OTTHUMT00000004911; OTTHUMT00000004912; OTTHUMT00000004913; OTTHUMT00000407378; OTTHUMT00000407379; OTTHUMT00000407380	GO:0001580; GO:0006730; GO:0015701; GO:0044281	detection of chemical stimulus involved in sensory perception of bitter taste; one-carbon metabolic process; bicarbonate transport; small molecule metabolic process	inferred from direct assay; inferred from electronic annotation; traceable author statement	NM_001215; NM_001270500; NM_001270501; NM_001270502; ENST00000377436; ENST00000377442; ENST00000377443; ENST00000476083; ENST00000480186; ENST00000549778; BC034350; OTTHUMT00000004911; OTTHUMT00000004912; OTTHUMT00000004913; OTTHUMT00000407378; OTTHUMT00000407379; OTTHUMT00000407380	GO:0005576; GO:0005615; GO:0005829; GO:0070062; GO:0005737	extracellular region; extracellular space; cytosol; extracellular exosome; cytoplasm	traceable author statement; inferred from direct assay; inferred from electronic annotation	NM_001215; NM_001270500; NM_001270501; NM_001270502; ENST00000377436; ENST00000377442; ENST00000377443; ENST00000476083; ENST00000480186; ENST00000549778; BC034350; OTTHUMT00000004911; OTTHUMT00000004912; OTTHUMT00000004913; OTTHUMT00000407378; OTTHUMT00000407379; OTTHUMT00000407380	GO:0004089; GO:0008270; GO:0016829; GO:0046872; GO:0005515	carbonate dehydratase activity; zinc ion binding; lyase activity; metal ion binding; protein binding	traceable author statement; inferred from electronic annotation; inferred from physical interaction				ENST00000377436; ENST00000377442; ENST00000377443; ENST00000480186; ENST00000549778; OTTHUMT00000004911; OTTHUMT00000004912; OTTHUMT00000407378; OTTHUMT00000407379; OTTHUMT00000407380	Pfam	IPR001148
TC0100006771.hg.1	7.08	5.17	3.77	5.99	5.17	1.77	6.67	5.17	2.84	6.2	6.36	-1.12	6.44	6.36	1.05	6.53	6.36	1.12	NM_001282587; NM_004285; ENST00000377403; ENST00000495451; ENST00000602477; BC081559; OTTHUMT00000004928; OTTHUMT00000004929; OTTHUMT00000467543	H6PD	hexose-6-phosphate dehydrogenase (glucose 1-dehydrogenase)	chr1	1p36	9563	NM_001282587; NM_004285; ENST00000377403; ENST00000495451; ENST00000602477; BC081559; OTTHUMT00000004928; OTTHUMT00000004929; OTTHUMT00000467543; CCDS101.1; CCDS72697.1; hsa_circ_0009639; hsa_circ_0009640; hsa_circ_0009641; hsa_circ_0009642; uc001apt.4; uc031tny.2; uc057caq.1; NONHSAT000801	chr1	NM_001282587; NM_004285; ENST00000377403; ENST00000495451; ENST00000602477; BC081559; OTTHUMT00000004928; OTTHUMT00000004929; OTTHUMT00000467543	O95479; Q8IZE8; R4GMU1	NM_001282587; NM_004285; ENST00000377403; ENST00000495451; ENST00000602477; BC081559; OTTHUMT00000004928; OTTHUMT00000004929; OTTHUMT00000467543	Hs.463511	adrenal gland| bladder| blood| bone| bone marrow| brain| cervix| connective tissue| embryonic tissue| esophagus| eye| intestine| kidney| larynx| liver| lung| lymph| lymph node| mammary gland| mouth| muscle| ovary| pancreas| parathyroid| pharynx| placenta| prostate| salivary gland| skin| spleen| stomach| testis| thymus| thyroid| trachea| uterus| vascular| bladder carcinoma| breast (mammary gland) …	NM_001282587; NM_004285; ENST00000377403; ENST00000495451; ENST00000602477; BC081559; OTTHUMT00000004928; OTTHUMT00000004929; OTTHUMT00000467543	GO:0006006; GO:0006098; GO:0055114; GO:0005975; GO:0008152; GO:0006739; GO:0097305	glucose metabolic process; pentose-phosphate shunt; oxidation-reduction process; carbohydrate metabolic process; metabolic process; NADP metabolic process; response to alcohol	inferred from electronic annotation	NM_001282587; NM_004285; ENST00000377403; ENST00000495451; ENST00000602477; BC081559; OTTHUMT00000004928; OTTHUMT00000004929; OTTHUMT00000467543	GO:0005788; GO:0005783; GO:0005737; GO:0005739; GO:0043231	endoplasmic reticulum lumen; endoplasmic reticulum; cytoplasm; mitochondrion; intracellular membrane-bounded organelle	inferred from electronic annotation	NM_001282587; NM_004285; ENST00000377403; ENST00000495451; ENST00000602477; BC081559; OTTHUMT00000004928; OTTHUMT00000004929; OTTHUMT00000467543	GO:0004345; GO:0017057; GO:0047936; GO:0050661; GO:0003824; GO:0016491; GO:0016787; GO:0030246	glucose-6-phosphate dehydrogenase activity; 6-phosphogluconolactonase activity; glucose 1-dehydrogenase [NAD(P)] activity; NADP binding; catalytic activity; oxidoreductase activity; hydrolase activity; carbohydrate binding	inferred from electronic annotation; traceable author statement	NM_004285	HumanCyc; MetaCyc	NPGLUCAT-PWY; OXIDATIVEPENT-PWY; GLYCOLYSIS-E-D; RUMP-PWY; P122-PWY; OXIDATIVEPENT-PWY-1	ENST00000377403; ENST00000602477; OTTHUMT00000004928; OTTHUMT00000467543	Pfam	IPR006148; IPR022674; IPR022675
TC0100006773.hg.1	11.88	9.95	3.81	9.68	9.95	-1.2	11.23	9.95	2.43	8.28	8.8	-1.44	9.47	8.8	1.59	9.17	8.8	1.29	NM_025106; ENST00000328089; ENST00000357898; ENST00000377399; ENST00000450402; BC015711; OTTHUMT00000003727; OTTHUMT00000003728; OTTHUMT00000303969; OTTHUMT00000303970	SPSB1	splA/ryanodine receptor domain and SOCS box containing 1	chr1	1p36.22	80176	NM_025106; ENST00000328089; ENST00000357898; ENST00000377399; ENST00000450402; BC015711; OTTHUMT00000003727; OTTHUMT00000003728; OTTHUMT00000303969; OTTHUMT00000303970; CCDS102.1; hsa_circ_0009106; hsa_circ_0009643; hsa_circ_0009644; uc001apv.4; uc010oae.3; uc057car.1; uc057cas.1; chr1_9415801_9416644	chr1	NM_025106; ENST00000328089; ENST00000357898; ENST00000377399; ENST00000450402; BC015711; OTTHUMT00000003727; OTTHUMT00000003728; OTTHUMT00000303969; OTTHUMT00000303970	Q96BD6; Q6ZP38; A0A024R4G8; A2A276	NM_025106; ENST00000328089; ENST00000357898; ENST00000377399; ENST00000450402; BC015711; OTTHUMT00000003727; OTTHUMT00000003728; OTTHUMT00000303969; OTTHUMT00000303970	Hs.8261; Hs.738680	bladder| blood| bone| brain| connective tissue| embryonic tissue| eye| intestine| kidney| liver| lung| mammary gland| mouth| muscle| ovary| pancreas| placenta| prostate| skin| stomach| testis| thyroid| umbilical cord| uterus| vascular| bladder carcinoma| breast (mammary gland) tumor| chondrosarcoma| colorectal tumor| gastrointestinal tumor| germ cell tumor| glioma| head and neck tumor| kidney tum…	NM_025106; ENST00000328089; ENST00000357898; ENST00000377399; ENST00000450402; BC015711; OTTHUMT00000003727; OTTHUMT00000003728; OTTHUMT00000303969; OTTHUMT00000303970	GO:0016567; GO:0035556	protein ubiquitination; intracellular signal transduction	inferred from electronic annotation	NM_025106; ENST00000328089; ENST00000357898; ENST00000377399; ENST00000450402; BC015711; OTTHUMT00000003727; OTTHUMT00000003728; OTTHUMT00000303969; OTTHUMT00000303970	GO:0005737; GO:0005622	cytoplasm; intracellular	inferred from electronic annotation	NM_025106; ENST00000328089; ENST00000357898; ENST00000377399; ENST00000450402; BC015711; OTTHUMT00000003727; OTTHUMT00000003728; OTTHUMT00000303969; OTTHUMT00000303970	GO:0005515	protein binding	inferred from physical interaction; inferred from electronic annotation				ENST00000328089; ENST00000357898; ENST00000377399; ENST00000450402; OTTHUMT00000003727; OTTHUMT00000003728; OTTHUMT00000303969; OTTHUMT00000303970	Pfam	IPR001496; IPR003877
TC0100006781.hg.1	9.78	9.92	-1.1	9.88	9.92	-1.02	9.15	9.92	-1.71	10.45	10.95	-1.41	10.62	10.95	-1.26	10.13	10.95	-1.76	NM_032315; ENST00000302692; BC004991; BC073135; OTTHUMT00000003851	SLC25A33	solute carrier family 25 (pyrimidine nucleotide carrier), member 33	chr1	1p36.22	84275	NM_032315; ENST00000302692; BC004991; BC073135; OTTHUMT00000003851; CCDS103.1; hsa_circ_0009645; hsa_circ_0009646; hsa_circ_0009647; hsa_circ_0009648; hsa_circ_0009649; uc001apw.4	chr1	NM_032315; ENST00000302692; BC004991; BC073135; OTTHUMT00000003851	Q9BSK2	NM_032315; ENST00000302692; BC004991; BC073135; OTTHUMT00000003851	Hs.568613	ascites| blood| bone| brain| connective tissue| embryonic tissue| eye| heart| intestine| kidney| larynx| liver| lung| lymph node| mammary gland| muscle| ovary| pancreas| pituitary gland| placenta| prostate| skin| stomach| testis| thyroid| uterus| breast (mammary gland) tumor| chondrosarcoma| gastrointestinal tumor| germ cell tumor| glioma| head and neck tumor| kidney tumor| leukemia| lymphoma| no…	NM_032315; ENST00000302692; BC004991; BC073135; OTTHUMT00000003851	GO:0000002; GO:0002082; GO:0006264; GO:0006390; GO:0006864; GO:0007005; GO:0008284; GO:0030307; GO:0031930; GO:0032869; GO:0034551; GO:0051881; GO:0071156; GO:1903426; GO:1990314; GO:1990519; GO:0006810	mitochondrial genome maintenance; regulation of oxidative phosphorylation; mitochondrial DNA replication; transcription from mitochondrial promoter; pyrimidine nucleotide transport; mitochondrion organization; positive regulation of cell proliferation; positive regulation of cell growth; mitochondria-nucleus signaling pathway; cellular response to insulin stimulus; mitochondrial respiratory chain…	inferred from direct assay; inferred from mutant phenotype; inferred from sequence or structural similarity; inferred from electronic annotation	NM_032315; ENST00000302692; BC004991; BC073135; OTTHUMT00000003851	GO:0005743; GO:0016021; GO:0031966; GO:0005739; GO:0016020	mitochondrial inner membrane; integral component of membrane; mitochondrial membrane; mitochondrion; membrane	inferred from electronic annotation; inferred from sequence or structural similarity	NM_032315; ENST00000302692; BC004991; BC073135; OTTHUMT00000003851	GO:0015218	pyrimidine nucleotide transmembrane transporter activity	inferred from direct assay				ENST00000302692; OTTHUMT00000003851	Pfam	IPR018108
TC0100006784.hg.1	9.64	10.25	-1.53	9.84	10.25	-1.33	9.74	10.25	-1.43	9.74	9.81	-1.05	9.78	9.81	-1.02	9.65	9.81	-1.11	NM_001010866; NM_001130924; ENST00000340305; ENST00000340381; ENST00000416541; ENST00000508400; ENST00000510900; BC121187; BC137291; OTTHUMT00000127671; OTTHUMT00000127672; OTTHUMT00000127673; OTTHUMT00000367639; OTTHUMT00000367640	TMEM201	transmembrane protein 201	chr1	1p36.22	199953	NM_001010866; NM_001130924; ENST00000340305; ENST00000340381; ENST00000416541; ENST00000508400; ENST00000510900; BC121187; BC137291; OTTHUMT00000127671; OTTHUMT00000127672; OTTHUMT00000127673; OTTHUMT00000367639; OTTHUMT00000367640; CCDS30579.1; CCDS44055.2; hsa_circ_0009650; TMEM201.bAug10; uc001apy.4; uc021ofy.2; uc057cau.1; uc057cav.1; uc057caw.1; NONHSAT000811	chr1	NM_001010866; NM_001130924; ENST00000340305; ENST00000340381; ENST00000416541; ENST00000508400; ENST00000510900; BC121187; BC137291; OTTHUMT00000127671; OTTHUMT00000127672; OTTHUMT00000127673; OTTHUMT00000367639; OTTHUMT00000367640	Q5SNT2; H0Y4R5; H0Y994	NM_001010866; NM_001130924; ENST00000340305; ENST00000340381; ENST00000416541; ENST00000508400; ENST00000510900; BC121187; BC137291; OTTHUMT00000127671; OTTHUMT00000127672; OTTHUMT00000127673; OTTHUMT00000367639; OTTHUMT00000367640	Hs.632365	brain| cervix| embryonic tissue| eye| heart| intestine| kidney| lung| lymph| lymph node| muscle| nerve| ovary| pancreas| placenta| prostate| skin| stomach| testis| thymus| uterus| cervical tumor| colorectal tumor| gastrointestinal tumor| germ cell tumor| glioma| kidney tumor| leukemia| lymphoma| normal| ovarian tumor| pancreatic tumor| primitive neuroectodermal tumor of the CNS| prostate cancer| …	NM_001010866; NM_001130924; ENST00000340305; ENST00000340381; ENST00000416541; ENST00000508400; ENST00000510900; BC121187; BC137291; OTTHUMT00000127671; OTTHUMT00000127672; OTTHUMT00000127673; OTTHUMT00000367639; OTTHUMT00000367640	GO:0007097; GO:0010761	nuclear migration; fibroblast migration	inferred from electronic annotation	NM_001010866; NM_001130924; ENST00000340305; ENST00000340381; ENST00000416541; ENST00000508400; ENST00000510900; BC121187; BC137291; OTTHUMT00000127671; OTTHUMT00000127672; OTTHUMT00000127673; OTTHUMT00000367639; OTTHUMT00000367640	GO:0005637; GO:0016021; GO:0005634; GO:0016020; GO:0031965	nuclear inner membrane; integral component of membrane; nucleus; membrane; nuclear membrane	inferred from electronic annotation	NM_001010866; NM_001130924; ENST00000340305; ENST00000340381; ENST00000416541; ENST00000508400; ENST00000510900; BC121187; BC137291; OTTHUMT00000127671; OTTHUMT00000127672; OTTHUMT00000127673; OTTHUMT00000367639; OTTHUMT00000367640	GO:0005521; GO:0051015; GO:0005515	lamin binding; actin filament binding; protein binding	inferred from electronic annotation				ENST00000340305; ENST00000340381; ENST00000416541; OTTHUMT00000127671; OTTHUMT00000127672; OTTHUMT00000127673	Pfam	IPR018617; IPR018861
TC0100006787.hg.1	6.05	6.39	-1.27	6.71	6.39	1.25	6.47	6.39	1.06	6.59	6.82	-1.17	6.86	6.82	1.03	6.67	6.82	-1.11	NM_005026; ENST00000361110; ENST00000377346; ENST00000479223; ENST00000481137; ENST00000484851; ENST00000536656; ENST00000543390; ENST00000628140; BC132919; BC132921; BC144264; BC150297; OTTHUMT00000004235; OTTHUMT00000004237; OTTHUMT00000004238; OTTHUMT00000099298; OTTHUMT00000099299	PIK3CD	phosphatidylinositol-4,5-bisphosphate 3-kinase, catalytic subunit delta	chr1	1p36.2	5293	NM_005026; ENST00000361110; ENST00000377346; ENST00000479223; ENST00000481137; ENST00000484851; ENST00000536656; ENST00000543390; ENST00000628140; BC132919; BC132921; BC144264; BC150297; OTTHUMT00000004235; OTTHUMT00000004237; OTTHUMT00000004238; OTTHUMT00000099298; OTTHUMT00000099299; CCDS104.1; hsa_circ_0002983; hsa_circ_0009653; hsa_circ_0009654; hsa_circ_0009655; hsa_circ_0009656; hsa_circ_00…	chr1	NM_005026; ENST00000361110; ENST00000377346; ENST00000479223; ENST00000481137; ENST00000484851; ENST00000536656; ENST00000543390; ENST00000628140; BC132919; BC132921; BC144264; BC150297; OTTHUMT00000004235; OTTHUMT00000004237; OTTHUMT00000004238; OTTHUMT00000099298; OTTHUMT00000099299	O00329; B4E0L4; Q1WIR0; B7ZM44; Q59HC4; O00334; Q1WIQ9; A7E2E0; B2RAH3; F8W9P4; Q5SR50	NM_005026; ENST00000361110; ENST00000377346; ENST00000479223; ENST00000481137; ENST00000484851; ENST00000536656; ENST00000543390; ENST00000628140; BC132919; BC132921; BC144264; BC150297; OTTHUMT00000004235; OTTHUMT00000004237; OTTHUMT00000004238; OTTHUMT00000099298; OTTHUMT00000099299	Hs.518451	blood| bone| bone marrow| brain| embryonic tissue| eye| heart| intestine| kidney| liver| lung| lymph| lymph node| mammary gland| muscle| ovary| pancreas| pharynx| prostate| skin| spleen| stomach| testis| thymus| tonsil| trachea| umbilical cord| uterus| vascular| chondrosarcoma| colorectal tumor| gastrointestinal tumor| germ cell tumor| glioma| head and neck tumor| leukemia| liver tumor| lymphoma|…					NM_005026; ENST00000361110; ENST00000377346; ENST00000479223; ENST00000481137; ENST00000484851; ENST00000536656; ENST00000543390; ENST00000628140; BC132919; BC132921; BC144264; BC150297; OTTHUMT00000004235; OTTHUMT00000004237; OTTHUMT00000004238; OTTHUMT00000099298; OTTHUMT00000099299	GO:0005829; GO:0005886; GO:0005942; GO:0042629; GO:0005737; GO:0005622	cytosol; plasma membrane; phosphatidylinositol 3-kinase complex; mast cell granule; cytoplasm; intracellular	traceable author statement; non-traceable author statement; inferred from electronic annotation	NM_005026; ENST00000361110; ENST00000377346; ENST00000479223; ENST00000481137; ENST00000484851; ENST00000536656; ENST00000543390; ENST00000628140; BC132919; BC132921; BC144264; BC150297; OTTHUMT00000004235; OTTHUMT00000004237; OTTHUMT00000004238; OTTHUMT00000099298; OTTHUMT00000099299	GO:0005515; GO:0005524; GO:0016303; GO:0035004; GO:0035005; GO:0046934; GO:0000166; GO:0016301; GO:0016740; GO:0016773; GO:0005488; GO:0016772	protein binding; ATP binding; 1-phosphatidylinositol-3-kinase activity; phosphatidylinositol 3-kinase activity; 1-phosphatidylinositol-4-phosphate 3-kinase activity; phosphatidylinositol-4,5-bisphosphate 3-kinase activity; nucleotide binding; kinase activity; transferase activity; phosphotransferase activity, alcohol group as acceptor; binding; transferase activity, transferring phosphorus-contai…	inferred from physical interaction; inferred from electronic annotation; non-traceable author statement; traceable author statement; not recorded	NM_005026; ENST00000361110; ENST00000377346; ENST00000479223; ENST00000481137; ENST00000484851; ENST00000536656; ENST00000543390; ENST00000628140; BC132919; BC132921; BC144264; BC150297; OTTHUMT00000004235; OTTHUMT00000004237; OTTHUMT00000004238; OTTHUMT00000099298; OTTHUMT00000099299	GenMAPP	G13_Signaling_Pathway	ENST00000361110; ENST00000377346; ENST00000536656; ENST00000543390; ENST00000628140; OTTHUMT00000004235; OTTHUMT00000004237	Pfam	IPR000341; IPR000403; IPR001263; IPR002420; IPR003113
TC0100006801.hg.1	6.5	6.5	-1	7.39	6.5	1.85	7.28	6.5	1.72	6.92	7.01	-1.07	7.14	7.01	1.09	7.37	7.01	1.28	NM_001297778; NM_001297779; NM_022787; ENST00000377205; ENST00000403197; ENST00000462686; ENST00000492735; ENST00000496751; BC014943; OTTHUMT00000005029; OTTHUMT00000005030; OTTHUMT00000005031; OTTHUMT00000005032; OTTHUMT00000092155; uc001aqp.3	NMNAT1	nicotinamide nucleotide adenylyltransferase 1	chr1	1p36.22	64802	NM_001297778; NM_001297779; NM_022787; ENST00000377205; ENST00000403197; ENST00000462686; ENST00000492735; ENST00000496751; BC014943; OTTHUMT00000005029; OTTHUMT00000005030; OTTHUMT00000005031; OTTHUMT00000005032; OTTHUMT00000092155; uc001aqp.3; CCDS108.1; CCDS72698.1; ENST00000413148.1; ENST00000445884.1; hsa_circ_0009679; hsa_circ_0009680; hsa_circ_0009681; NMNAT1.dAug10; NMNAT1.iAug10; OTTHUMT…	chr1	NM_001297778; NM_001297779; NM_022787; ENST00000377205; ENST00000403197; ENST00000462686; ENST00000492735; ENST00000496751; BC014943; OTTHUMT00000005029; OTTHUMT00000005030; OTTHUMT00000005031; OTTHUMT00000005032; OTTHUMT00000092155; uc001aqp.3	Q9HAN9; Q53GL1; A0A024R4E1; B1AN62; K7EPD7	NM_001297778; NM_001297779; NM_022787; ENST00000377205; ENST00000403197; ENST00000462686; ENST00000492735; ENST00000496751; BC014943; OTTHUMT00000005029; OTTHUMT00000005030; OTTHUMT00000005031; OTTHUMT00000005032; OTTHUMT00000092155; uc001aqp.3	Hs.633762	blood| brain| cervix| connective tissue| embryonic tissue| eye| heart| intestine| kidney| lung| mammary gland| muscle| ovary| pancreas| pharynx| prostate| salivary gland| spleen| testis| thyroid| trachea| umbilical cord| uterus| breast (mammary gland) tumor| colorectal tumor| germ cell tumor| glioma| head and neck tumor| kidney tumor| leukemia| lung tumor| non-neoplasia| normal| ovarian tumor| pa…	NM_001297778; NM_001297779; NM_022787; ENST00000377205; ENST00000403197; ENST00000462686; ENST00000492735; ENST00000496751; BC014943; OTTHUMT00000005029; OTTHUMT00000005030; OTTHUMT00000005031; OTTHUMT00000005032; OTTHUMT00000092155; uc001aqp.3	GO:0006766; GO:0006767; GO:0009435; GO:0019674; GO:0034628; GO:0044281; GO:0009058; GO:0019363	vitamin metabolic process; water-soluble vitamin metabolic process; NAD biosynthetic process; NAD metabolic process; 'de novo' NAD biosynthetic process from aspartate; small molecule metabolic process; biosynthetic process; pyridine nucleotide biosynthetic process	traceable author statement; inferred by curator; not recorded; inferred from electronic annotation	NM_001297778; NM_001297779; NM_022787; ENST00000377205; ENST00000403197; ENST00000462686; ENST00000492735; ENST00000496751; BC014943; OTTHUMT00000005029; OTTHUMT00000005030; OTTHUMT00000005031; OTTHUMT00000005032; OTTHUMT00000092155; uc001aqp.3	GO:0005634; GO:0005654	nucleus; nucleoplasm	inferred from direct assay; traceable author statement; inferred from electronic annotation	NM_001297778; NM_001297779; NM_022787; ENST00000377205; ENST00000403197; ENST00000462686; ENST00000492735; ENST00000496751; BC014943; OTTHUMT00000005029; OTTHUMT00000005030; OTTHUMT00000005031; OTTHUMT00000005032; OTTHUMT00000092155; uc001aqp.3	GO:0000309; GO:0004515; GO:0005515; GO:0005524; GO:0000166; GO:0003824; GO:0016740; GO:0016779	nicotinamide-nucleotide adenylyltransferase activity; nicotinate-nucleotide adenylyltransferase activity; protein binding; ATP binding; nucleotide binding; catalytic activity; transferase activity; nucleotidyltransferase activity	inferred from direct assay; traceable author statement; inferred from physical interaction; inferred from electronic annotation	NM_022787; BC014943	HumanCyc	NAD-BIOSYNTHESIS-III; PWY3O-4106	ENST00000377205; ENST00000403197; OTTHUMT00000005029; OTTHUMT00000005030; OTTHUMT00000092155	Pfam	IPR004821
TC0100006805.hg.1	4.07	4.27	-1.15	4.11	4.27	-1.12	4.04	4.27	-1.17	3.42	4.34	-1.9	4.01	4.34	-1.26	4.12	4.34	-1.16	NM_052960; ENST00000294435; ENST00000315901; BC063013; OTTHUMT00000005027; OTTHUMT00000005028	RBP7	retinol binding protein 7, cellular	chr1	1p36.22	116362	NM_052960; ENST00000294435; ENST00000315901; BC063013; OTTHUMT00000005027; OTTHUMT00000005028; CCDS109.1; hsa_circ_0009682; uc001aqq.4; uc057cbu.1	chr1	NM_052960; ENST00000294435; ENST00000315901; BC063013; OTTHUMT00000005027; OTTHUMT00000005028	Q96R05; B1AQ60	NM_052960; ENST00000294435; ENST00000315901; BC063013; OTTHUMT00000005027; OTTHUMT00000005028	Hs.422688	adipose tissue| bone marrow| brain| connective tissue| embryonic tissue| eye| kidney| lung| muscle| pancreas| prostate| kidney tumor| normal| soft tissue/muscle tissue tumor|embryoid body| fetus| adult	NM_052960; ENST00000294435; ENST00000315901; BC063013; OTTHUMT00000005027; OTTHUMT00000005028	GO:0006810	transport	inferred from electronic annotation	NM_052960; ENST00000294435; ENST00000315901; BC063013; OTTHUMT00000005027; OTTHUMT00000005028	GO:0005737	cytoplasm	inferred from electronic annotation	NM_052960; ENST00000294435; ENST00000315901; BC063013; OTTHUMT00000005027; OTTHUMT00000005028	GO:0005215; GO:0005515; GO:0016918; GO:0019841; GO:0005501; GO:0008289	transporter activity; protein binding; retinal binding; retinol binding; retinoid binding; lipid binding	inferred from electronic annotation; inferred from physical interaction				ENST00000294435; OTTHUMT00000005027	Pfam	IPR000566
TC0100006806.hg.1	11.73	11.55	1.13	11.55	11.55	1	11.77	11.55	1.17	12.55	12.43	1.09	12.35	12.43	-1.05	12.63	12.43	1.16	NM_001105562; NM_006048; ENST00000253251; ENST00000343090; ENST00000377153; ENST00000462658; ENST00000465408; ENST00000466379; ENST00000470736; ENST00000475795; ENST00000487244; ENST00000488228; BC093696; OTTHUMT00000005016; OTTHUMT00000005017; OTTHUMT00000005018; OTTHUMT00000005019; OTTHUMT00000005020; OTTHUMT00000005022; OTTHUMT00000005023; OTTHUMT00000005024; OTTHUMT00000005025; OTTHUMT0000000…	UBE4B	ubiquitination factor E4B	chr1	1p36.3	10277	NM_001105562; NM_006048; ENST00000253251; ENST00000343090; ENST00000377153; ENST00000462658; ENST00000465408; ENST00000466379; ENST00000470736; ENST00000475795; ENST00000487244; ENST00000488228; BC093696; OTTHUMT00000005016; OTTHUMT00000005017; OTTHUMT00000005018; OTTHUMT00000005019; OTTHUMT00000005020; OTTHUMT00000005022; OTTHUMT00000005023; OTTHUMT00000005024; OTTHUMT00000005025; OTTHUMT0000000…	chr1	NM_001105562; NM_006048; ENST00000253251; ENST00000343090; ENST00000377153; ENST00000462658; ENST00000465408; ENST00000466379; ENST00000470736; ENST00000475795; ENST00000487244; ENST00000488228; BC093696; OTTHUMT00000005016; OTTHUMT00000005017; OTTHUMT00000005018; OTTHUMT00000005019; OTTHUMT00000005020; OTTHUMT00000005022; OTTHUMT00000005023; OTTHUMT00000005024; OTTHUMT00000005025; OTTHUMT0000000…	O95155; B4E2Y2; B1AQ61; K7EP75; K7ERA7	NM_001105562; NM_006048; ENST00000253251; ENST00000343090; ENST00000377153; ENST00000462658; ENST00000465408; ENST00000466379; ENST00000470736; ENST00000475795; ENST00000487244; ENST00000488228; BC093696; OTTHUMT00000005016; OTTHUMT00000005017; OTTHUMT00000005018; OTTHUMT00000005019; OTTHUMT00000005020; OTTHUMT00000005022; OTTHUMT00000005023; OTTHUMT00000005024; OTTHUMT00000005025; OTTHUMT0000000…	Hs.593974	adrenal gland| ascites| bladder| blood| bone| bone marrow| brain| cervix| connective tissue| ear| embryonic tissue| esophagus| eye| heart| intestine| kidney| larynx| liver| lung| lymph node| mammary gland| mouth| muscle| nerve| ovary| pancreas| parathyroid| pharynx| placenta| prostate| skin| spleen| stomach| testis| thymus| thyroid| uterus| vascular|adrenal tumor| bladder carcinoma| breast (mamma…	NM_001105562; NM_006048; ENST00000253251; ENST00000343090; ENST00000377153; ENST00000462658; ENST00000465408; ENST00000466379; ENST00000470736; ENST00000475795; ENST00000487244; ENST00000488228; BC093696; OTTHUMT00000005016; OTTHUMT00000005017; OTTHUMT00000005018; OTTHUMT00000005019; OTTHUMT00000005020; OTTHUMT00000005022; OTTHUMT00000005023; OTTHUMT00000005024; OTTHUMT00000005025; OTTHUMT0000000…	GO:0008626; GO:0009411; GO:0042787; GO:0043161; GO:0006511; GO:0016567	granzyme-mediated apoptotic signaling pathway; response to UV; protein ubiquitination involved in ubiquitin-dependent protein catabolic process; proteasome-mediated ubiquitin-dependent protein catabolic process; ubiquitin-dependent protein catabolic process; protein ubiquitination	inferred from direct assay; traceable author statement; inferred from electronic annotation	NM_001105562; NM_006048; ENST00000253251; ENST00000343090; ENST00000377153; ENST00000462658; ENST00000465408; ENST00000466379; ENST00000470736; ENST00000475795; ENST00000487244; ENST00000488228; BC093696; OTTHUMT00000005016; OTTHUMT00000005017; OTTHUMT00000005018; OTTHUMT00000005019; OTTHUMT00000005020; OTTHUMT00000005022; OTTHUMT00000005023; OTTHUMT00000005024; OTTHUMT00000005025; OTTHUMT0000000…	GO:0000151; GO:0005634; GO:0005737	ubiquitin ligase complex; nucleus; cytoplasm	traceable author statement; inferred from electronic annotation; inferred from sequence or structural similarity	NM_001105562; NM_006048; ENST00000253251; ENST00000343090; ENST00000377153; ENST00000462658; ENST00000465408; ENST00000466379; ENST00000470736; ENST00000475795; ENST00000487244; ENST00000488228; BC093696; OTTHUMT00000005016; OTTHUMT00000005017; OTTHUMT00000005018; OTTHUMT00000005019; OTTHUMT00000005020; OTTHUMT00000005022; OTTHUMT00000005023; OTTHUMT00000005024; OTTHUMT00000005025; OTTHUMT0000000…	GO:0016874; GO:0019899; GO:0034450; GO:0004842; GO:0005515	ligase activity; enzyme binding; ubiquitin-ubiquitin ligase activity; ubiquitin-protein transferase activity; protein binding	inferred from electronic annotation; inferred from sequence or structural similarity; inferred from physical interaction				ENST00000253251; ENST00000343090; ENST00000470736; OTTHUMT00000005016; OTTHUMT00000005017; OTTHUMT00000005024; OTTHUMT00000005026	Pfam	IPR003613; IPR019474
TC0100006812.hg.1	11.74	11.25	1.4	11.27	11.25	1.01	11.76	11.25	1.42	10.57	10.49	1.06	10.79	10.49	1.23	11.11	10.49	1.54	NM_015074; NM_183416; ENST00000263934; ENST00000377081; ENST00000377083; ENST00000377086; ENST00000377093; ENST00000465635; ENST00000470616; ENST00000483340; ENST00000495136; ENST00000497835; ENST00000620295; ENST00000622724; BC115395; OTTHUMT00000005102; OTTHUMT00000005103; OTTHUMT00000005104; OTTHUMT00000005105; OTTHUMT00000005106; OTTHUMT00000005107; OTTHUMT00000005108; OTTHUMT00000005109; OTT…	KIF1B	kinesin family member 1B	chr1	1p36.2	23095	NM_015074; NM_183416; ENST00000263934; ENST00000377081; ENST00000377083; ENST00000377086; ENST00000377093; ENST00000465635; ENST00000470616; ENST00000483340; ENST00000495136; ENST00000497835; ENST00000620295; ENST00000622724; BC115395; OTTHUMT00000005102; OTTHUMT00000005103; OTTHUMT00000005104; OTTHUMT00000005105; OTTHUMT00000005106; OTTHUMT00000005107; OTTHUMT00000005108; OTTHUMT00000005109; OTT…	chr1	NM_015074; NM_183416; ENST00000263934; ENST00000377081; ENST00000377083; ENST00000377086; ENST00000377093; ENST00000465635; ENST00000470616; ENST00000483340; ENST00000495136; ENST00000497835; ENST00000620295; ENST00000622724; BC115395; OTTHUMT00000005102; OTTHUMT00000005103; OTTHUMT00000005104; OTTHUMT00000005105; OTTHUMT00000005106; OTTHUMT00000005107; OTTHUMT00000005108; OTTHUMT00000005109; OTT…	O60333; Q4R9M9; B4DMF3; Q4R9M8; Q4R9M7; A0A087WWA3	NM_015074; NM_183416; ENST00000263934; ENST00000377081; ENST00000377083; ENST00000377086; ENST00000377093; ENST00000465635; ENST00000470616; ENST00000483340; ENST00000495136; ENST00000497835; ENST00000620295; ENST00000622724; BC115395; OTTHUMT00000005102; OTTHUMT00000005103; OTTHUMT00000005104; OTTHUMT00000005105; OTTHUMT00000005106; OTTHUMT00000005107; OTTHUMT00000005108; OTTHUMT00000005109; OTT…	Hs.97858	adrenal gland| ascites| blood| bone| bone marrow| brain| cervix| connective tissue| embryonic tissue| esophagus| eye| heart| intestine| kidney| larynx| liver| lung| lymph node| mammary gland| mouth| muscle| nerve| ovary| pancreas| parathyroid| pituitary gland| placenta| prostate| skin| spleen| stomach| testis| thyroid| trachea| uterus| vascular|adrenal tumor| breast (mammary gland) tumor| cervica…									NM_015074; NM_183416; ENST00000263934; ENST00000377081; ENST00000377083; ENST00000377086; ENST00000377093; ENST00000465635; ENST00000470616; ENST00000483340; ENST00000495136; ENST00000497835; ENST00000620295; ENST00000622724; BC115395; OTTHUMT00000005102; OTTHUMT00000005103; OTTHUMT00000005104; OTTHUMT00000005105; OTTHUMT00000005106; OTTHUMT00000005107; OTTHUMT00000005108; OTTHUMT00000005109; OTT…	GO:0003777; GO:0005515; GO:0005524; GO:0008017; GO:0008574; GO:0016887; GO:0019894; GO:0000166	microtubule motor activity; protein binding; ATP binding; microtubule binding; ATP-dependent microtubule motor activity, plus-end-directed; ATPase activity; kinesin binding; nucleotide binding	inferred from sequence or structural similarity; inferred from physical interaction; inferred from electronic annotation; not recorded; traceable author statement				ENST00000263934; ENST00000377081; ENST00000377083; ENST00000377086; ENST00000377093; ENST00000620295; ENST00000622724; OTTHUMT00000005102; OTTHUMT00000005103; OTTHUMT00000005104; OTTHUMT00000005105; OTTHUMT00000005106	Pfam	IPR000253; IPR001752; IPR001849; IPR022140; IPR022164
TC0100006818.hg.1	10.19	11.22	-2.04	11.2	11.22	-1.01	10.33	11.22	-1.85	11.02	11.39	-1.29	11.81	11.39	1.34	11.33	11.39	-1.04	NM_001304451; NM_001304452; NM_002631; ENST00000270776; ENST00000460189; ENST00000465632; ENST00000477958; ENST00000483936; ENST00000487775; ENST00000491493; ENST00000493288; ENST00000496718; ENST00000498356; BC000368; OTTHUMT00000005398; OTTHUMT00000005399; OTTHUMT00000005401; OTTHUMT00000005402; OTTHUMT00000005403; OTTHUMT00000005404; OTTHUMT00000005405; OTTHUMT00000005406; OTTHUMT00000083939; …	PGD	phosphogluconate dehydrogenase	chr1	1p36.22	5226	NM_001304451; NM_001304452; NM_002631; ENST00000270776; ENST00000460189; ENST00000465632; ENST00000477958; ENST00000483936; ENST00000487775; ENST00000491493; ENST00000493288; ENST00000496718; ENST00000498356; BC000368; OTTHUMT00000005398; OTTHUMT00000005399; OTTHUMT00000005401; OTTHUMT00000005402; OTTHUMT00000005403; OTTHUMT00000005404; OTTHUMT00000005405; OTTHUMT00000005406; OTTHUMT00000083939; …	chr1	NM_001304451; NM_001304452; NM_002631; ENST00000270776; ENST00000460189; ENST00000465632; ENST00000477958; ENST00000483936; ENST00000487775; ENST00000491493; ENST00000493288; ENST00000496718; ENST00000498356; BC000368; OTTHUMT00000005398; OTTHUMT00000005399; OTTHUMT00000005401; OTTHUMT00000005402; OTTHUMT00000005403; OTTHUMT00000005404; OTTHUMT00000005405; OTTHUMT00000005406; OTTHUMT00000083939; …	P52209; B4E2U0; B4DL86; A9Z1X1; B4DV68; K7EPF6; K7EMN2; K7EJT3; K7ELN9; K7EM49	NM_001304451; NM_001304452; NM_002631; ENST00000270776; ENST00000460189; ENST00000465632; ENST00000477958; ENST00000483936; ENST00000487775; ENST00000491493; ENST00000493288; ENST00000496718; ENST00000498356; BC000368; OTTHUMT00000005398; OTTHUMT00000005399; OTTHUMT00000005401; OTTHUMT00000005402; OTTHUMT00000005403; OTTHUMT00000005404; OTTHUMT00000005405; OTTHUMT00000005406; OTTHUMT00000083939; …	Hs.464071	adipose tissue| adrenal gland| ascites| bladder| blood| bone| bone marrow| brain| cervix| connective tissue| embryonic tissue| esophagus| eye| heart| intestine| kidney| larynx| liver| lung| lymph| lymph node| mammary gland| mouth| muscle| nerve| ovary| pancreas| pharynx| pituitary gland| placenta| prostate| salivary gland| skin| spleen| stomach| testis| thymus| thyroid| tonsil| trachea| umbilical…	NM_001304451; NM_001304452; NM_002631; ENST00000270776; ENST00000460189; ENST00000465632; ENST00000477958; ENST00000483936; ENST00000487775; ENST00000491493; ENST00000493288; ENST00000496718; ENST00000498356; BC000368; OTTHUMT00000005398; OTTHUMT00000005399; OTTHUMT00000005401; OTTHUMT00000005402; OTTHUMT00000005403; OTTHUMT00000005404; OTTHUMT00000005405; OTTHUMT00000005406; OTTHUMT00000083939; …	GO:0005975; GO:0006098; GO:0009051; GO:0019322; GO:0019521; GO:0044281; GO:0055114	carbohydrate metabolic process; pentose-phosphate shunt; pentose-phosphate shunt, oxidative branch; pentose biosynthetic process; D-gluconate metabolic process; small molecule metabolic process; oxidation-reduction process	traceable author statement; inferred from sequence or structural similarity; inferred from direct assay; inferred from electronic annotation	NM_001304451; NM_001304452; NM_002631; ENST00000270776; ENST00000460189; ENST00000465632; ENST00000477958; ENST00000483936; ENST00000487775; ENST00000491493; ENST00000493288; ENST00000496718; ENST00000498356; BC000368; OTTHUMT00000005398; OTTHUMT00000005399; OTTHUMT00000005401; OTTHUMT00000005402; OTTHUMT00000005403; OTTHUMT00000005404; OTTHUMT00000005405; OTTHUMT00000005406; OTTHUMT00000083939; …	GO:0005634; GO:0005829; GO:0070062; GO:0005737	nucleus; cytosol; extracellular exosome; cytoplasm	inferred from direct assay; traceable author statement; inferred from electronic annotation	NM_001304451; NM_001304452; NM_002631; ENST00000270776; ENST00000460189; ENST00000465632; ENST00000477958; ENST00000483936; ENST00000487775; ENST00000491493; ENST00000493288; ENST00000496718; ENST00000498356; BC000368; OTTHUMT00000005398; OTTHUMT00000005399; OTTHUMT00000005401; OTTHUMT00000005402; OTTHUMT00000005403; OTTHUMT00000005404; OTTHUMT00000005405; OTTHUMT00000005406; OTTHUMT00000083939; …	GO:0004616; GO:0050661; GO:0016491	phosphogluconate dehydrogenase (decarboxylating) activity; NADP binding; oxidoreductase activity	not recorded; inferred from sequence or structural similarity; inferred from electronic annotation	NM_001304451; NM_001304452; NM_002631; ENST00000270776; ENST00000460189; ENST00000465632; ENST00000477958; ENST00000483936; ENST00000487775; ENST00000491493; ENST00000493288; ENST00000496718; ENST00000498356; BC000368; OTTHUMT00000005398; OTTHUMT00000005399; OTTHUMT00000005401; OTTHUMT00000005402; OTTHUMT00000005403; OTTHUMT00000005404; OTTHUMT00000005405; OTTHUMT00000005406; OTTHUMT00000083939; …	GenMAPP; HumanCyc	Pentose_Phosphate_Pathway; GLUCONSUPER-PWY; OXIDATIVEPENT-PWY	ENST00000270776; ENST00000460189; ENST00000465632; ENST00000483936; ENST00000491493; OTTHUMT00000005398; OTTHUMT00000005399; OTTHUMT00000005402; OTTHUMT00000005403; OTTHUMT00000005404; OTTHUMT00000005405	Pfam	IPR006114; IPR006115
TC0100006819.hg.1	8.3	8.5	-1.15	8.48	8.5	-1.01	8.56	8.5	1.04	7.92	8.05	-1.09	8.12	8.05	1.05	8.22	8.05	1.12	NM_001243768; NM_001270517; NM_001302; NM_198544; NM_199006; NM_199294; NR_036462; NR_037187; ENST00000309048; ENST00000377049; ENST00000400900; ENST00000462462; ENST00000464507; ENST00000465026; ENST00000470413; ENST00000477755; ENST00000602296; ENST00000602446; ENST00000602486; ENST00000602787; BC029430; BC119724; BC119725; OTTHUMT00000005410; OTTHUMT00000130794; OTTHUMT00000130797; OTTHUMT0000…	APITD1-CORT; CORT; APITD1	APITD1-CORT readthrough; cortistatin; apoptosis-inducing, TAF9-like domain 1	chr1	1p; 1p36.22	100526739; 1325; 378708	NM_001243768; NM_001270517; NM_001302; NM_198544; NM_199006; NM_199294; NR_036462; NR_037187; ENST00000309048; ENST00000377049; ENST00000400900; ENST00000462462; ENST00000464507; ENST00000465026; ENST00000470413; ENST00000477755; ENST00000602296; ENST00000602446; ENST00000602486; ENST00000602787; BC029430; BC119724; BC119725; OTTHUMT00000005410; OTTHUMT00000130794; OTTHUMT00000130797; OTTHUMT0000…	chr1	NM_001243768; NM_001270517; NM_001302; NM_198544; NM_199006; NM_199294; NR_036462; NR_037187; ENST00000309048; ENST00000377049; ENST00000477755; ENST00000602296; ENST00000602446; BC029430; BC119724; BC119725; OTTHUMT00000005410	Q8N2Z9; O00230; Q8IUV6; A0A087WT10; K7ESB0; R4GMN7	NM_001243768; NM_001270517; NM_001302; NM_198544; NM_199006; NM_199294; NR_036462; NR_037187; ENST00000377049; BC029430; BC119724; BC119725; OTTHUMT00000005410	Hs.412311	blood| bone| brain| cervix| connective tissue| embryonic tissue| eye| heart| intestine| kidney| lung| lymph node| ovary| pancreas| parathyroid| pharynx| pituitary gland| placenta| prostate| skin| stomach| testis| uterus| cervical tumor| chondrosarcoma| germ cell tumor| glioma| kidney tumor| leukemia| lung tumor| non-neoplasia| normal| pancreatic tumor| prostate cancer| retinoblastoma| skin tumor|…					NM_001243768; NM_001270517; NM_001302; NM_198544; NM_199006; NM_199294; NR_036462; NR_037187; ENST00000309048; ENST00000377049; ENST00000400900; ENST00000462462; ENST00000464507; ENST00000477755; ENST00000602296; ENST00000602486; BC029430; BC119724; BC119725; OTTHUMT00000005410; OTTHUMT00000130797; OTTHUMT00000130800; OTTHUMT00000130801; OTTHUMT00000130802; OTTHUMT00000467584	GO:0000775; GO:0000776; GO:0000777; GO:0005634; GO:0005654; GO:0005694; GO:0005829; GO:0043240; GO:0071821; GO:0005576; GO:0005615	chromosome, centromeric region; kinetochore; condensed chromosome kinetochore; nucleus; nucleoplasm; chromosome; cytosol; Fanconi anaemia nuclear complex; FANCM-MHF complex; extracellular region; extracellular space	inferred from electronic annotation; traceable author statement; inferred from direct assay; non-traceable author statement	NM_001243768; NM_001270517; NM_001302; NM_198544; NM_199006; NM_199294; NR_036462; NR_037187; ENST00000309048; ENST00000377049; ENST00000400900; ENST00000462462; ENST00000464507; ENST00000470413; ENST00000477755; ENST00000602296; ENST00000602446; ENST00000602486; ENST00000602787; BC029430; BC119724; BC119725; OTTHUMT00000005410; OTTHUMT00000130797; OTTHUMT00000130800; OTTHUMT00000130801; OTTHUMT0…	GO:0003677; GO:0003682; GO:0003690; GO:0005515; GO:0046982; GO:0001664; GO:0005179; GO:0005184	DNA binding; chromatin binding; double-stranded DNA binding; protein binding; protein heterodimerization activity; G-protein coupled receptor binding; hormone activity; neuropeptide hormone activity	inferred from direct assay; inferred from electronic annotation; inferred from physical interaction				ENST00000309048; ENST00000377049; ENST00000400900; ENST00000470413; ENST00000477755; ENST00000602296; ENST00000602446; ENST00000602787; OTTHUMT00000005410; OTTHUMT00000130797; OTTHUMT00000130800; OTTHUMT00000368904	Pfam	IPR029003; IPR018142; IPR003162
TC0100006822.hg.1	8.63	8.64	-1.01	8.26	8.64	-1.3	8.72	8.64	1.05	8.77	8.96	-1.14	8.53	8.96	-1.35	8.59	8.96	-1.3	NM_004565; ENST00000356607; ENST00000472851; ENST00000491661; ENST00000492696; BC006327; OTTHUMT00000005414; OTTHUMT00000005415; OTTHUMT00000005416; OTTHUMT00000005417	PEX14	peroxisomal biogenesis factor 14	chr1	1p36.22	5195	NM_004565; ENST00000356607; ENST00000472851; ENST00000491661; ENST00000492696; BC006327; OTTHUMT00000005414; OTTHUMT00000005415; OTTHUMT00000005416; OTTHUMT00000005417; CCDS30582.1; hsa_circ_0009742; hsa_circ_0009743; hsa_circ_0009744; uc001arn.5; uc057cdc.1; uc057cdd.1; uc057cde.1; NONHSAT000859; NONHSAT000860; NONHSAT000861; NONHSAT000862; NONHSAT000863	chr1	NM_004565; ENST00000356607; ENST00000472851; ENST00000491661; ENST00000492696; BC006327; OTTHUMT00000005414; OTTHUMT00000005415; OTTHUMT00000005416; OTTHUMT00000005417	O75381; B7Z4Z4; Q8WVL1; K7EK59	NM_004565; ENST00000356607; ENST00000472851; ENST00000491661; ENST00000492696; BC006327; OTTHUMT00000005414; OTTHUMT00000005415; OTTHUMT00000005416; OTTHUMT00000005417	Hs.149983	adrenal gland| ascites| bladder| blood| bone| brain| cervix| connective tissue| embryonic tissue| esophagus| eye| heart| intestine| kidney| liver| lung| lymph node| mammary gland| mouth| muscle| nerve| ovary| pancreas| parathyroid| pituitary gland| placenta| prostate| skin| stomach| testis| thymus| thyroid| umbilical cord| uterus| bladder carcinoma| breast (mammary gland) tumor| cervical tumor| c…	NM_004565; ENST00000356607; ENST00000472851; ENST00000491661; ENST00000492696; BC006327; OTTHUMT00000005414; OTTHUMT00000005415; OTTHUMT00000005416; OTTHUMT00000005417	GO:0006461; GO:0007031; GO:0016558; GO:0016561; GO:0032091; GO:0034453; GO:0036250; GO:0043433; GO:0044721; GO:0045892; GO:0051260; GO:1901094; GO:0006810; GO:0015031; GO:0016560	protein complex assembly; peroxisome organization; protein import into peroxisome matrix; protein import into peroxisome matrix, translocation; negative regulation of protein binding; microtubule anchoring; peroxisome transport along microtubule; negative regulation of sequence-specific DNA binding transcription factor activity; protein import into peroxisome matrix, substrate release; negative r…	inferred from direct assay; inferred from genetic interaction; inferred from sequence or structural similarity; inferred from mutant phenotype; inferred from electronic annotation	NM_004565; ENST00000356607; ENST00000472851; ENST00000491661; ENST00000492696; BC006327; OTTHUMT00000005414; OTTHUMT00000005415; OTTHUMT00000005416; OTTHUMT00000005417	GO:0005622; GO:0005634; GO:0005730; GO:0005777; GO:0005778; GO:0016020; GO:0016021; GO:0043231; GO:0043234	intracellular; nucleus; nucleolus; peroxisome; peroxisomal membrane; membrane; integral component of membrane; intracellular membrane-bounded organelle; protein complex	inferred from direct assay; non-traceable author statement; inferred from sequence or structural similarity; inferred from electronic annotation	NM_004565; ENST00000356607; ENST00000472851; ENST00000491661; ENST00000492696; BC006327; OTTHUMT00000005414; OTTHUMT00000005415; OTTHUMT00000005416; OTTHUMT00000005417	GO:0003714; GO:0005102; GO:0005515; GO:0008017; GO:0047485; GO:0048487	transcription corepressor activity; receptor binding; protein binding; microtubule binding; protein N-terminus binding; beta-tubulin binding	inferred from direct assay; inferred from physical interaction				ENST00000356607; ENST00000491661; OTTHUMT00000005414; OTTHUMT00000005417	Pfam	IPR006785
TC0100006840.hg.1	13.92	14.6	-1.6	14.41	14.6	-1.14	14.16	14.6	-1.35	14.2	14.15	1.04	14.34	14.15	1.14	14.14	14.15	-1.01	NM_007375; ENST00000240185; ENST00000315091; ENST00000439080; ENST00000472476; ENST00000473118; ENST00000473869; ENST00000476201; ENST00000477447; ENST00000480464; ENST00000496840; ENST00000610369; ENST00000611008; ENST00000611963; ENST00000613177; ENST00000613864; ENST00000614494; ENST00000616545; ENST00000617172; ENST00000617757; ENST00000618606; ENST00000619555; ENST00000620505; ENST0000062063…	TARDBP	TAR DNA binding protein	chr1	1p36.22	23435	NM_007375; ENST00000240185; ENST00000315091; ENST00000439080; ENST00000472476; ENST00000473118; ENST00000473869; ENST00000476201; ENST00000477447; ENST00000480464; ENST00000496840; ENST00000610369; ENST00000611008; ENST00000611963; ENST00000613177; ENST00000613864; ENST00000614494; ENST00000616545; ENST00000617172; ENST00000617757; ENST00000618606; ENST00000619555; ENST00000620505; ENST0000062063…	chr1	NM_007375; ENST00000240185; ENST00000315091; ENST00000439080; ENST00000472476; ENST00000473118; ENST00000473869; ENST00000476201; ENST00000477447; ENST00000480464; ENST00000496840; ENST00000610369; ENST00000611008; ENST00000611963; ENST00000613177; ENST00000613864; ENST00000614494; ENST00000616545; ENST00000617172; ENST00000617757; ENST00000618606; ENST00000619555; ENST00000620505; ENST0000062063…	Q13148; Q9H256; B4DRW3; A0A024R4E2; B1AKP7; A0A0A0MSV7; K7EJ99; K7EJM5; G3V162; K7EN94; K7EL26; K7ENM9; A0A087WZC9; A0A087WXV3; A0A087WZM1; A0A087X260; A0A087WV68; A0A087WW61; A0A087WVX6; A0A087WX67; A0A087WTG4; A0A087WX29; A0A087WYY0; A0A087WXQ5; A0A087WYE7; A0A087WTZ4																			ENST00000240185; ENST00000315091; ENST00000473118; ENST00000476201; ENST00000610369; ENST00000616545; ENST00000617172; ENST00000621715; ENST00000621790; ENST00000622057; ENST00000629725; OTTHUMT00000006063; OTTHUMT00000006064; OTTHUMT00000006065; OTTHUMT00000006066; OTTHUMT00000006067; OTTHUMT00000473363; OTTHUMT00000473364; OTTHUMT00000473365; OTTHUMT00000473366; OTTHUMT00000473367; OTTHUMT00000…	Pfam	IPR000504
TC0100006849.hg.1	4.88	4.85	1.02	4.91	4.85	1.04	5.22	4.85	1.29	4.63	4.21	1.34	4.83	4.21	1.54	4.76	4.21	1.46	NM_021146; ENST00000376819; ENST00000476934; BC001881; OTTHUMT00000005564; OTTHUMT00000099300	ANGPTL7	angiopoietin like 7	chr1	1p36	10218	NM_021146; ENST00000376819; ENST00000476934; BC001881; OTTHUMT00000005564; OTTHUMT00000099300; CCDS128.1; uc001ase.5; uc057cgb.1	chr1	NM_021146; ENST00000376819; ENST00000476934; BC001881; OTTHUMT00000005564; OTTHUMT00000099300	O43827	NM_021146; ENST00000376819; ENST00000476934; BC001881; OTTHUMT00000005564; OTTHUMT00000099300	Hs.146559	adipose tissue| adrenal gland| brain| connective tissue| eye| lung| mammary gland| muscle| nerve| ovary| pituitary gland| prostate| skin| testis| trachea| uterus|adrenal tumor| breast (mammary gland) tumor| germ cell tumor| non-neoplasia| normal| primitive neuroectodermal tumor of the CNS| skin tumor| uterine tumor| fetus| juvenile| adult	NM_021146; ENST00000376819; ENST00000476934; BC001881; OTTHUMT00000005564; OTTHUMT00000099300	GO:0006979	response to oxidative stress	traceable author statement	NM_021146; ENST00000376819; ENST00000476934; BC001881; OTTHUMT00000005564; OTTHUMT00000099300	GO:0005576	extracellular region	inferred from electronic annotation								ENST00000376819; OTTHUMT00000005564	Pfam	IPR002181
TC0100006852.hg.1	13.03	13.56	-1.44	13.29	13.56	-1.2	12.55	13.56	-2.01	12.51	12.81	-1.24	12.35	12.81	-1.38	12.14	12.81	-1.59	NM_013319; ENST00000376804; ENST00000376810; ENST00000483738; ENST00000486588; BC004468; OTTHUMT00000005773; OTTHUMT00000005774; OTTHUMT00000005775; OTTHUMT00000005776	UBIAD1	UbiA prenyltransferase domain containing 1	chr1	1p36.22	29914	NM_013319; ENST00000376804; ENST00000376810; ENST00000483738; ENST00000486588; BC004468; OTTHUMT00000005773; OTTHUMT00000005774; OTTHUMT00000005775; OTTHUMT00000005776; CCDS129.1; hsa_circ_0009848; uc001asg.4; uc057cgd.1; uc057cge.1; uc057cgf.1	chr1	NM_013319; ENST00000376804; ENST00000376810; ENST00000483738; ENST00000486588; BC004468; OTTHUMT00000005773; OTTHUMT00000005774; OTTHUMT00000005775; OTTHUMT00000005776	Q9Y5Z9; R4GN21; R4GNE3	NM_013319; ENST00000376804; ENST00000376810; ENST00000483738; ENST00000486588; BC004468; OTTHUMT00000005773; OTTHUMT00000005774; OTTHUMT00000005775; OTTHUMT00000005776	Hs.522933	ascites| blood| bone| bone marrow| brain| cervix| connective tissue| embryonic tissue| esophagus| eye| intestine| kidney| liver| lung| lymph| lymph node| mammary gland| mouth| muscle| ovary| pancreas| parathyroid| pituitary gland| placenta| prostate| salivary gland| skin| spleen| stomach| testis| thymus| trachea| uterus| vascular| breast (mammary gland) tumor| cervical tumor| chondrosarcoma| colo…	NM_013319; ENST00000376804; ENST00000376810; ENST00000483738; ENST00000486588; BC004468; OTTHUMT00000005773; OTTHUMT00000005774; OTTHUMT00000005775; OTTHUMT00000005776	GO:0006744; GO:0009234; GO:0042371; GO:0008152	ubiquinone biosynthetic process; menaquinone biosynthetic process; vitamin K biosynthetic process; metabolic process	inferred from electronic annotation; inferred from mutant phenotype; inferred from direct assay	NM_013319; ENST00000376804; ENST00000376810; ENST00000483738; ENST00000486588; BC004468; OTTHUMT00000005773; OTTHUMT00000005774; OTTHUMT00000005775; OTTHUMT00000005776	GO:0005634; GO:0005737; GO:0005783; GO:0005789; GO:0016020; GO:0030173; GO:0031966; GO:0000139; GO:0005739; GO:0005794; GO:0016021	nucleus; cytoplasm; endoplasmic reticulum; endoplasmic reticulum membrane; membrane; integral component of Golgi membrane; mitochondrial membrane; Golgi membrane; mitochondrion; Golgi apparatus; integral component of membrane	inferred from direct assay; inferred from electronic annotation	NM_013319; ENST00000376804; ENST00000376810; ENST00000483738; ENST00000486588; BC004468; OTTHUMT00000005773; OTTHUMT00000005774; OTTHUMT00000005775; OTTHUMT00000005776	GO:0004659; GO:0005515; GO:0016209; GO:0016740	prenyltransferase activity; protein binding; antioxidant activity; transferase activity	inferred from direct assay; inferred from physical interaction; inferred from mutant phenotype; inferred from electronic annotation				ENST00000376804; ENST00000376810; OTTHUMT00000005773; OTTHUMT00000005774; OTTHUMT00000005775; OTTHUMT00000005776	Pfam	IPR000537
TC0100006857.hg.1	5.46	5.34	1.09	5.11	5.34	-1.17	5.19	5.34	-1.11	5.64	5.23	1.33	5.34	5.23	1.08	5.07	5.23	-1.12	NM_020780; ENST00000294484; ENST00000304391; ENST00000423056; OTTHUMT00000005770; OTTHUMT00000005771; OTTHUMT00000005772	PTCHD2	patched domain containing 2	chr1	1p36.22	57540	NM_020780; ENST00000294484; ENST00000304391; ENST00000423056; OTTHUMT00000005770; OTTHUMT00000005771; OTTHUMT00000005772; BC172581; CCDS41247.1; hsa_circ_0009849; PTCHD2.aAug10; PTCHD2.cAug10; uc001ash.5; uc009vmz.2; uc057cgg.1; NONHSAT000900; NONHSAT000902	chr1	NM_020780; ENST00000294484; ENST00000304391; ENST00000423056; OTTHUMT00000005770; OTTHUMT00000005771; OTTHUMT00000005772	Q9P2K9; Q9UJD7; F1T0I3	NM_020780; ENST00000294484; ENST00000304391; ENST00000423056; OTTHUMT00000005770; OTTHUMT00000005771; OTTHUMT00000005772	Hs.202355	brain| embryonic tissue| eye| lung| testis| uterus| glioma| lung tumor| normal| primitive neuroectodermal tumor of the CNS| uterine tumor|embryoid body| fetus| adult	NM_020780; ENST00000294484; ENST00000304391; ENST00000423056; OTTHUMT00000005770; OTTHUMT00000005771; OTTHUMT00000005772	GO:0007224; GO:0032368; GO:0042632; GO:0007165	smoothened signaling pathway; regulation of lipid transport; cholesterol homeostasis; signal transduction	non-traceable author statement; inferred from sequence or structural similarity; inferred from electronic annotation	NM_020780; ENST00000294484; ENST00000304391; ENST00000423056; OTTHUMT00000005770; OTTHUMT00000005771; OTTHUMT00000005772	GO:0005783; GO:0016021; GO:0031965; GO:0016020	endoplasmic reticulum; integral component of membrane; nuclear membrane; membrane	inferred from sequence or structural similarity; non-traceable author statement; inferred from electronic annotation	NM_020780; ENST00000294484; ENST00000304391; ENST00000423056; OTTHUMT00000005770; OTTHUMT00000005771; OTTHUMT00000005772	GO:0008158; GO:0003674	hedgehog receptor activity; molecular_function	inferred from electronic annotation; no biological data available				ENST00000294484; OTTHUMT00000005770	Pfam	IPR003392; IPR004869
TC0100006861.hg.1	5.88	5.42	1.37	5.02	5.42	-1.32	5.22	5.42	-1.15	6.58	6.36	1.17	5.79	6.36	-1.48	6.3	6.36	-1.04	NM_001014765; NM_001304790; NM_001304791; NM_033182; NM_183412; NM_183413; NR_130909; ENST00000251546; ENST00000251547; ENST00000376760; ENST00000376762; ENST00000376768; ENST00000376770; ENST00000425796; ENST00000471895; ENST00000475435; BC007832; OTTHUMT00000005761; OTTHUMT00000005762; OTTHUMT00000005763; OTTHUMT00000006296; OTTHUMT00000006297; OTTHUMT00000092163; OTTHUMT00000092164; OTTHUMT000…	FBXO44	F-box protein 44	chr1	1p36.22	93611	NM_001014765; NM_001304790; NM_001304791; NM_033182; NM_183412; NM_183413; NR_130909; ENST00000251546; ENST00000251547; ENST00000376760; ENST00000376762; ENST00000376768; ENST00000376770; ENST00000425796; ENST00000471895; ENST00000475435; BC007832; OTTHUMT00000005761; OTTHUMT00000005762; OTTHUMT00000005763; OTTHUMT00000006296; OTTHUMT00000006297; OTTHUMT00000092163; OTTHUMT00000092164; OTTHUMT000…	chr1	NM_001014765; NM_001304790; NM_001304791; NM_033182; NM_183412; NM_183413; NR_130909; ENST00000251546; ENST00000251547; ENST00000376760; ENST00000376762; ENST00000376768; ENST00000376770; ENST00000425796; ENST00000471895; ENST00000475435; BC007832; OTTHUMT00000005761; OTTHUMT00000005762; OTTHUMT00000005763; OTTHUMT00000006296; OTTHUMT00000006297; OTTHUMT00000092163; OTTHUMT00000092164; OTTHUMT000…	Q9H4M3; B7Z1X4; B7Z1P2; B7Z3K4; B7ZAN2; A0A024R4F9; A0A024R4J6; A0A0A0MSI6; R4GNH4; R4GMZ8	NM_001014765; NM_001304790; NM_001304791; NM_033182; NM_183412; NM_183413; NR_130909; ENST00000251546; ENST00000251547; ENST00000376760; ENST00000376762; ENST00000376768; ENST00000376770; ENST00000425796; ENST00000471895; ENST00000475435; BC007832; OTTHUMT00000005761; OTTHUMT00000005762; OTTHUMT00000005763; OTTHUMT00000006296; OTTHUMT00000006297; OTTHUMT00000092163; OTTHUMT00000092164; OTTHUMT000…	Hs.556006	adrenal gland| bladder| blood| brain| cervix| connective tissue| embryonic tissue| eye| heart| intestine| kidney| liver| lung| lymph node| mammary gland| muscle| ovary| pancreas| pituitary gland| prostate| salivary gland| skin| spleen| stomach| testis| thymus| tonsil| trachea| uterus| breast (mammary gland) tumor| gastrointestinal tumor| germ cell tumor| glioma| head and neck tumor| kidney tumor|…					NM_001014765; NM_001304790; NM_001304791; NM_033182; NM_183412; NM_183413; NR_130909; ENST00000251546; ENST00000251547; ENST00000376760; ENST00000376762; ENST00000376768; ENST00000376770; ENST00000425796; ENST00000471895; ENST00000475435; BC007832; OTTHUMT00000005761; OTTHUMT00000005762; OTTHUMT00000005763; OTTHUMT00000006296; OTTHUMT00000006297; OTTHUMT00000092163; OTTHUMT00000092164; OTTHUMT000…	GO:0019005	SCF ubiquitin ligase complex	inferred from direct assay	NM_001014765; NM_001304790; NM_001304791; NM_033182; NM_183412; NM_183413; NR_130909; ENST00000251546; ENST00000251547; ENST00000376760; ENST00000376762; ENST00000376768; ENST00000376770; ENST00000425796; ENST00000471895; ENST00000475435; BC007832; OTTHUMT00000005761; OTTHUMT00000005762; OTTHUMT00000005763; OTTHUMT00000006296; OTTHUMT00000006297; OTTHUMT00000092163; OTTHUMT00000092164; OTTHUMT000…	GO:0005515	protein binding	inferred from physical interaction; inferred from electronic annotation				ENST00000251546; ENST00000251547; ENST00000376760; ENST00000376762; ENST00000376768; ENST00000376770; ENST00000425796; ENST00000475435; OTTHUMT00000005761; OTTHUMT00000005762; OTTHUMT00000005763; OTTHUMT00000006296; OTTHUMT00000092163; OTTHUMT00000092164; OTTHUMT00000092168	Pfam	IPR001810; IPR007397
TC0100006862.hg.1	5.78	5.85	-1.05	6.04	5.85	1.14	5.9	5.85	1.03	7.11	7.56	-1.36	7.17	7.56	-1.31	7.54	7.56	-1.01	NM_018438; ENST00000376753; ENST00000449067; ENST00000474239; BC020880; OTTHUMT00000006332; OTTHUMT00000006333; OTTHUMT00000006334	FBXO6	F-box protein 6	chr1	1p36.22	26270	NM_018438; ENST00000376753; ENST00000449067; ENST00000474239; BC020880; OTTHUMT00000006332; OTTHUMT00000006333; OTTHUMT00000006334; CCDS133.1; uc001aso.4; uc057cgp.1; uc057cgq.1	chr1	NM_018438; ENST00000376753; ENST00000449067; ENST00000474239; BC020880; OTTHUMT00000006332; OTTHUMT00000006333; OTTHUMT00000006334	Q9NRD1; J3KQ72	NM_018438; ENST00000376753; ENST00000449067; ENST00000474239; BC020880; OTTHUMT00000006332; OTTHUMT00000006333; OTTHUMT00000006334	Hs.464419	blood| bone| brain| connective tissue| eye| intestine| kidney| lung| mammary gland| mouth| muscle| pancreas| prostate| skin| spleen| testis| thyroid| uterus| breast (mammary gland) tumor| chondrosarcoma| germ cell tumor| glioma| head and neck tumor| leukemia| lung tumor| non-neoplasia| normal| pancreatic tumor| skin tumor| soft tissue/muscle tissue tumor| adult	NM_018438; ENST00000376753; ENST00000449067; ENST00000474239; BC020880; OTTHUMT00000006332; OTTHUMT00000006333; OTTHUMT00000006334	GO:0000077; GO:0006281; GO:0006508; GO:0006516; GO:0006986; GO:0016567; GO:0030433; GO:0031146; GO:0006974	DNA damage checkpoint; DNA repair; proteolysis; glycoprotein catabolic process; response to unfolded protein; protein ubiquitination; ER-associated ubiquitin-dependent protein catabolic process; SCF-dependent proteasomal ubiquitin-dependent protein catabolic process; cellular response to DNA damage stimulus	traceable author statement; inferred from electronic annotation; inferred from sequence or structural similarity; inferred from direct assay	NM_018438; ENST00000376753; ENST00000449067; ENST00000474239; BC020880; OTTHUMT00000006332; OTTHUMT00000006333; OTTHUMT00000006334	GO:0005737; GO:0019005; GO:0044322	cytoplasm; SCF ubiquitin ligase complex; endoplasmic reticulum quality control compartment	inferred from direct assay; inferred from electronic annotation	NM_018438; ENST00000376753; ENST00000449067; ENST00000474239; BC020880; OTTHUMT00000006332; OTTHUMT00000006333; OTTHUMT00000006334	GO:0001948; GO:0005515; GO:0030246; GO:0061630; GO:0004842	glycoprotein binding; protein binding; carbohydrate binding; ubiquitin protein ligase activity; ubiquitin-protein transferase activity	inferred from sequence or structural similarity; inferred from physical interaction; inferred from electronic annotation				ENST00000376753; ENST00000449067; OTTHUMT00000006332; OTTHUMT00000006334	Pfam	IPR001810; IPR007397
TC0100006864.hg.1	4.08	3.55	1.44	4.71	3.55	2.24	4.42	3.55	1.83	3.83	3.81	1.01	3.78	3.81	-1.02	4.12	3.81	1.23	NM_198545; ENST00000294485; BC111064; OTTHUMT00000006325	DRAXIN	dorsal inhibitory axon guidance protein	chr1	1p36.22	374946	NM_198545; ENST00000294485; BC111064; OTTHUMT00000006325; CCDS135.1; uc001ass.4; NONHSAT000909	chr1	NM_198545; ENST00000294485; BC111064; OTTHUMT00000006325	Q8NBI3; B3KRW9	NM_198545; ENST00000294485; BC111064; OTTHUMT00000006325	Hs.632364; Hs.733197	ascites| brain| embryonic tissue| intestine| ovary| pancreas| testis| uterus| gastrointestinal tumor| germ cell tumor| normal| pancreatic tumor| primitive neuroectodermal tumor of the CNS|embryoid body| blastocyst| fetus| infant| adult; brain| eye| stomach| uterus| gastrointestinal tumor| germ cell tumor| glioma| normal| uterine tumor| fetus| adult	NM_198545; ENST00000294485; BC111064; OTTHUMT00000006325	GO:0007411; GO:0016055; GO:0021516; GO:0021528; GO:0030517; GO:0030900; GO:0043524; GO:0090090; GO:0007275	axon guidance; Wnt signaling pathway; dorsal spinal cord development; commissural neuron differentiation in spinal cord; negative regulation of axon extension; forebrain development; negative regulation of neuron apoptotic process; negative regulation of canonical Wnt signaling pathway; multicellular organismal development	inferred from sequence or structural similarity; inferred from electronic annotation	NM_198545; ENST00000294485; BC111064; OTTHUMT00000006325	GO:0005576	extracellular region	inferred from sequence or structural similarity; inferred from electronic annotation	NM_198545; ENST00000294485; BC111064; OTTHUMT00000006325	GO:0005515	protein binding	inferred from physical interaction; inferred from electronic annotation				ENST00000294485	Pfam	IPR029094
TC0100006865.hg.1	5.79	5.21	1.49	4.15	5.21	-2.08	5.09	5.21	-1.08	8.91	9.17	-1.2	8.39	9.17	-1.72	8.5	9.17	-1.59	NM_001040194; NM_001040195; NM_001040196; NM_001040197; NM_020350; ENST00000314340; ENST00000376627; ENST00000376629; ENST00000376637; ENST00000400895; ENST00000452018; ENST00000471765; ENST00000476309; ENST00000476512; ENST00000491346; ENST00000494437; ENST00000510878; ENST00000513739; ENST00000514733; BC017328; OTTHUMT00000006335; OTTHUMT00000006336; OTTHUMT00000006337; OTTHUMT00000006338; OTTH…	AGTRAP	angiotensin II receptor-associated protein	chr1	1p36.22	57085	NM_001040194; NM_001040195; NM_001040196; NM_001040197; NM_020350; ENST00000314340; ENST00000376627; ENST00000376629; ENST00000376637; ENST00000400895; ENST00000452018; ENST00000471765; ENST00000476309; ENST00000476512; ENST00000491346; ENST00000494437; ENST00000510878; ENST00000513739; ENST00000514733; BC017328; OTTHUMT00000006335; OTTHUMT00000006336; OTTHUMT00000006337; OTTHUMT00000006338; OTTH…	chr1	NM_001040194; NM_001040195; NM_001040196; NM_001040197; NM_020350; ENST00000314340; ENST00000376627; ENST00000376629; ENST00000376637; ENST00000400895; ENST00000452018; ENST00000471765; ENST00000476309; ENST00000476512; ENST00000491346; ENST00000494437; ENST00000510878; ENST00000513739; ENST00000514733; BC017328; OTTHUMT00000006335; OTTHUMT00000006336; OTTHUMT00000006337; OTTHUMT00000006338; OTTH…	Q6RW13; A8K1X7; X6R9H3; D6RB40; D6RBK6	NM_001040194; NM_001040195; NM_001040196; NM_001040197; NM_020350; ENST00000314340; ENST00000376627; ENST00000376629; ENST00000376637; ENST00000400895; ENST00000452018; ENST00000471765; ENST00000476309; ENST00000476512; ENST00000491346; ENST00000494437; ENST00000510878; ENST00000513739; ENST00000514733; BC017328; OTTHUMT00000006335; OTTHUMT00000006336; OTTHUMT00000006337; OTTHUMT00000006338; OTTH…	Hs.464438	ascites| blood| bone| bone marrow| brain| cervix| connective tissue| embryonic tissue| esophagus| eye| heart| intestine| kidney| liver| lung| mammary gland| muscle| ovary| pancreas| placenta| prostate| salivary gland| skin| spleen| stomach| testis| thyroid| uterus| vascular| breast (mammary gland) tumor| cervical tumor| chondrosarcoma| colorectal tumor| esophageal tumor| gastrointestinal tumor| g…	NM_001040194; NM_001040195; NM_001040196; NM_001040197; NM_020350; ENST00000314340; ENST00000376627; ENST00000376629; ENST00000376637; ENST00000400895; ENST00000452018; ENST00000471765; ENST00000476309; ENST00000476512; ENST00000491346; ENST00000494437; ENST00000510878; ENST00000513739; ENST00000514733; BC017328; OTTHUMT00000006335; OTTHUMT00000006336; OTTHUMT00000006337; OTTHUMT00000006338; OTTH…	GO:0001666; GO:0008217; GO:0038166	response to hypoxia; regulation of blood pressure; angiotensin-activated signaling pathway	inferred from electronic annotation					NM_001040194; NM_001040195; NM_001040196; NM_001040197; NM_020350; ENST00000314340; ENST00000376627; ENST00000376629; ENST00000376637; ENST00000400895; ENST00000452018; ENST00000471765; ENST00000476309; ENST00000476512; ENST00000491346; ENST00000494437; ENST00000510878; ENST00000513739; ENST00000514733; BC017328; OTTHUMT00000006335; OTTHUMT00000006336; OTTHUMT00000006337; OTTHUMT00000006338; OTTH…	GO:0004945; GO:0005515	angiotensin type II receptor activity; protein binding	inferred from electronic annotation; inferred from physical interaction				ENST00000314340; ENST00000376629; ENST00000510878; OTTHUMT00000006335; OTTHUMT00000006336; OTTHUMT00000006342; OTTHUMT00000366956	Pfam	IPR009436
TC0100006866.hg.1	4.95	4.81	1.1	4.52	4.81	-1.23	4.52	4.81	-1.22	4.66	4.48	1.13	5.06	4.48	1.5	4.75	4.48	1.21	NM_001010881; OTTHUMT00000006326; OTTHUMT00000006327; OTTHUMT00000006328; OTTHUMT00000006329; OTTHUMT00000006330; OTTHUMT00000006331	C1orf167	chromosome 1 open reading frame 167	chr1	1p36.22	284498	NM_001010881; OTTHUMT00000006326; OTTHUMT00000006327; OTTHUMT00000006328; OTTHUMT00000006329; OTTHUMT00000006330; OTTHUMT00000006331; uc057chg.1; uc057chh.1; uc057chi.1; uc057chk.1; uc057chl.1; uc057chm.1; uc057chp.1; ENST00000312793; ENST00000433342; ENST00000444493; ENST00000449278; ENST00000475041; ENST00000482358; ENST00000484153; lnc-AGTRAP-1:1; NONHSAT000913; NONHSAT000914; TCONS_00000038	chr1	NM_001010881; OTTHUMT00000006326; OTTHUMT00000006327; OTTHUMT00000006328; OTTHUMT00000006329; OTTHUMT00000006330; OTTHUMT00000006331; ENST00000312793; ENST00000433342; ENST00000444493; ENST00000449278	Q5SNV9; A2VCK6; Q05BY4; Q8NDG0; H7BXQ2; H0Y5F2; H0Y5L4	NM_001010881; OTTHUMT00000006326; OTTHUMT00000006327; OTTHUMT00000006328; OTTHUMT00000006329; OTTHUMT00000006330; OTTHUMT00000006331	Hs.585415; Hs.730573	blood| brain| larynx| lung| mammary gland| placenta| prostate| testis| head and neck tumor| leukemia| lung tumor| normal| fetus| juvenile| adult; testis
TC0100006874.hg.1	11.64	11.7	-1.04	11.98	11.7	1.21	11.71	11.7	1.01	11.83	11.75	1.06	11.81	11.75	1.05	11.73	11.75	-1.01	NM_000302; ENST00000196061; ENST00000358133; ENST00000429000; ENST00000449038; ENST00000465920; ENST00000470133; ENST00000481933; ENST00000485046; ENST00000491536; BC016657; OTTHUMT00000006865; OTTHUMT00000006866; OTTHUMT00000006867; OTTHUMT00000006868; OTTHUMT00000006869; OTTHUMT00000006870; OTTHUMT00000006871; OTTHUMT00000006873; OTTHUMT00000092167	PLOD1	procollagen-lysine, 2-oxoglutarate 5-dioxygenase 1	chr1	1p36.22	5351	NM_000302; ENST00000196061; ENST00000358133; ENST00000429000; ENST00000449038; ENST00000465920; ENST00000470133; ENST00000481933; ENST00000485046; ENST00000491536; BC016657; OTTHUMT00000006865; OTTHUMT00000006866; OTTHUMT00000006867; OTTHUMT00000006868; OTTHUMT00000006869; OTTHUMT00000006870; OTTHUMT00000006871; OTTHUMT00000006873; OTTHUMT00000092167; CCDS142.1; hsa_circ_0009876; hsa_circ_0009877…	chr1	NM_000302; ENST00000196061; ENST00000358133; ENST00000429000; ENST00000449038; ENST00000465920; ENST00000470133; ENST00000481933; ENST00000485046; ENST00000491536; BC016657; OTTHUMT00000006865; OTTHUMT00000006866; OTTHUMT00000006867; OTTHUMT00000006868; OTTHUMT00000006869; OTTHUMT00000006870; OTTHUMT00000006871; OTTHUMT00000006873; OTTHUMT00000092167	Q02809; B2R5M9; B4DHT1; B4DGN8; A0A024R4H0; Q5JXB7; Q5JXB8	NM_000302; ENST00000196061; ENST00000358133; ENST00000429000; ENST00000449038; ENST00000465920; ENST00000470133; ENST00000481933; ENST00000485046; ENST00000491536; BC016657; OTTHUMT00000006865; OTTHUMT00000006866; OTTHUMT00000006867; OTTHUMT00000006868; OTTHUMT00000006869; OTTHUMT00000006870; OTTHUMT00000006871; OTTHUMT00000006873; OTTHUMT00000092167	Hs.75093	adipose tissue| adrenal gland| ascites| bladder| blood| bone| bone marrow| brain| cervix| connective tissue| ear| embryonic tissue| esophagus| eye| heart| intestine| kidney| larynx| liver| lung| lymph| lymph node| mammary gland| mouth| muscle| nerve| ovary| pancreas| pharynx| pituitary gland| placenta| prostate| salivary gland| skin| spleen| stomach| testis| thymus| thyroid| trachea| umbilical co…	NM_000302; ENST00000196061; ENST00000358133; ENST00000429000; ENST00000449038; ENST00000465920; ENST00000470133; ENST00000481933; ENST00000485046; ENST00000491536; BC016657; OTTHUMT00000006865; OTTHUMT00000006866; OTTHUMT00000006867; OTTHUMT00000006868; OTTHUMT00000006869; OTTHUMT00000006870; OTTHUMT00000006871; OTTHUMT00000006873; OTTHUMT00000092167	GO:0001666; GO:0006464; GO:0008544; GO:0017185; GO:0030198; GO:0032870; GO:0046947; GO:0055114	response to hypoxia; cellular protein modification process; epidermis development; peptidyl-lysine hydroxylation; extracellular matrix organization; cellular response to hormone stimulus; hydroxylysine biosynthetic process; oxidation-reduction process	inferred from expression pattern; non-traceable author statement; inferred from mutant phenotype; traceable author statement; inferred from electronic annotation	NM_000302; ENST00000196061; ENST00000358133; ENST00000429000; ENST00000449038; ENST00000465920; ENST00000470133; ENST00000481933; ENST00000485046; ENST00000491536; BC016657; OTTHUMT00000006865; OTTHUMT00000006866; OTTHUMT00000006867; OTTHUMT00000006868; OTTHUMT00000006869; OTTHUMT00000006870; OTTHUMT00000006871; OTTHUMT00000006873; OTTHUMT00000092167	GO:0005789; GO:0030867; GO:0070062; GO:0005783; GO:0016020; GO:0005581	endoplasmic reticulum membrane; rough endoplasmic reticulum membrane; extracellular exosome; endoplasmic reticulum; membrane; collagen trimer	traceable author statement; inferred from electronic annotation; inferred from direct assay	NM_000302; ENST00000196061; ENST00000358133; ENST00000429000; ENST00000449038; ENST00000465920; ENST00000470133; ENST00000481933; ENST00000485046; ENST00000491536; BC016657; OTTHUMT00000006865; OTTHUMT00000006866; OTTHUMT00000006867; OTTHUMT00000006868; OTTHUMT00000006869; OTTHUMT00000006870; OTTHUMT00000006871; OTTHUMT00000006873; OTTHUMT00000092167	GO:0008198; GO:0008475; GO:0031418; GO:0042277; GO:0042803; GO:0005506; GO:0016491; GO:0016705; GO:0046872; GO:0051213; GO:0016706	ferrous iron binding; procollagen-lysine 5-dioxygenase activity; L-ascorbic acid binding; peptide binding; protein homodimerization activity; iron ion binding; oxidoreductase activity; oxidoreductase activity, acting on paired donors, with incorporation or reduction of molecular oxygen; metal ion binding; dioxygenase activity; oxidoreductase activity, acting on paired donors, with incorporation o…	inferred from electronic annotation; traceable author statement				ENST00000196061; OTTHUMT00000006865	Pfam	IPR005123
TC0100006875.hg.1	10.57	11.32	-1.68	11.13	11.32	-1.14	10.5	11.32	-1.77	10.81	11.16	-1.27	10.86	11.16	-1.23	10.73	11.16	-1.35	NM_001127660; NM_014874; ENST00000235329; ENST00000412236; ENST00000444836; ENST00000484391; ENST00000490079; ENST00000497302; BC017061; OTTHUMT00000006859; OTTHUMT00000006861; OTTHUMT00000006862; OTTHUMT00000006863; OTTHUMT00000006864	MFN2	mitofusin 2	chr1	1p36.22	9927	NM_001127660; NM_014874; ENST00000235329; ENST00000412236; ENST00000444836; ENST00000484391; ENST00000490079; ENST00000497302; BC017061; OTTHUMT00000006859; OTTHUMT00000006861; OTTHUMT00000006862; OTTHUMT00000006863; OTTHUMT00000006864; CCDS30587.1; hsa_circ_0006470; hsa_circ_0009907; hsa_circ_0009908; hsa_circ_0009909; hsa_circ_0009910; hsa_circ_0009911; hsa_circ_0009912; hsa_circ_0009913; hsa_c…	chr1	NM_001127660; NM_014874; ENST00000235329; ENST00000412236; ENST00000444836; ENST00000484391; ENST00000490079; ENST00000497302; BC017061; OTTHUMT00000006859; OTTHUMT00000006861; OTTHUMT00000006862; OTTHUMT00000006863; OTTHUMT00000006864	O95140; B3KM52; A6NLD2; B7Z3H8; B3KMR3; Q5JXC5	NM_001127660; NM_014874; ENST00000235329; ENST00000412236; ENST00000444836; ENST00000484391; ENST00000490079; ENST00000497302; BC017061; OTTHUMT00000006859; OTTHUMT00000006861; OTTHUMT00000006862; OTTHUMT00000006863; OTTHUMT00000006864	Hs.376681	adipose tissue| adrenal gland| ascites| bladder| blood| bone| bone marrow| brain| cervix| connective tissue| ear| embryonic tissue| eye| heart| intestine| kidney| larynx| liver| lung| lymph| lymph node| mammary gland| mouth| muscle| nerve| ovary| pancreas| pharynx| placenta| prostate| salivary gland| skin| spleen| stomach| testis| thymus| thyroid| trachea| umbilical cord| uterus| vascular|adrenal…	NM_001127660; NM_014874; ENST00000235329; ENST00000412236; ENST00000444836; ENST00000484391; ENST00000490079; ENST00000497302; BC017061; OTTHUMT00000006859; OTTHUMT00000006861; OTTHUMT00000006862; OTTHUMT00000006863; OTTHUMT00000006864	GO:0000423; GO:0001825; GO:0006626; GO:0006915; GO:0006986; GO:0007006; GO:0007050; GO:0007596; GO:0008053; GO:0016236; GO:0034497; GO:0046580; GO:0048593; GO:0048662; GO:0051646; GO:0006914; GO:0008152	macromitophagy; blastocyst formation; protein targeting to mitochondrion; apoptotic process; response to unfolded protein; mitochondrial membrane organization; cell cycle arrest; blood coagulation; mitochondrial fusion; macroautophagy; protein localization to pre-autophagosomal structure; negative regulation of Ras protein signal transduction; camera-type eye morphogenesis; negative regulation of…	traceable author statement; inferred from electronic annotation; inferred from direct assay; inferred from sequence or structural similarity; inferred from mutant phenotype; non-traceable author statement	NM_001127660; NM_014874; ENST00000235329; ENST00000412236; ENST00000444836; ENST00000484391; ENST00000490079; ENST00000497302; BC017061; OTTHUMT00000006859; OTTHUMT00000006861; OTTHUMT00000006862; OTTHUMT00000006863; OTTHUMT00000006864	GO:0005739; GO:0005741; GO:0005829; GO:0015630; GO:0016021; GO:0031306; GO:0016020	mitochondrion; mitochondrial outer membrane; cytosol; microtubule cytoskeleton; integral component of membrane; intrinsic component of mitochondrial outer membrane; membrane	inferred from direct assay; traceable author statement; inferred from sequence or structural similarity; inferred from electronic annotation	NM_001127660; NM_014874; ENST00000235329; ENST00000412236; ENST00000444836; ENST00000484391; ENST00000490079; ENST00000497302; BC017061; OTTHUMT00000006859; OTTHUMT00000006861; OTTHUMT00000006862; OTTHUMT00000006863; OTTHUMT00000006864	GO:0003924; GO:0005515; GO:0005525; GO:0031625; GO:0000166; GO:0016787	GTPase activity; protein binding; GTP binding; ubiquitin protein ligase binding; nucleotide binding; hydrolase activity	inferred from electronic annotation; inferred from physical interaction				ENST00000235329; ENST00000444836; OTTHUMT00000006859	Pfam	IPR006884
TC0100006876.hg.1	7.26	7.6	-1.27	7.56	7.6	-1.03	7.23	7.6	-1.29	7.42	7.37	1.03	7.5	7.37	1.09	6.82	7.37	-1.47	NM_021933; ENST00000235332; ENST00000460823; ENST00000466860; ENST00000478299; ENST00000478749; ENST00000492256; ENST00000498685; BC008068; OTTHUMT00000006941; OTTHUMT00000006942; OTTHUMT00000006943; OTTHUMT00000006944; OTTHUMT00000006945; OTTHUMT00000006946; OTTHUMT00000006947	MIIP	migration and invasion inhibitory protein	chr1	1p36.22	60672	NM_021933; ENST00000235332; ENST00000460823; ENST00000466860; ENST00000478299; ENST00000478749; ENST00000492256; ENST00000498685; BC008068; OTTHUMT00000006941; OTTHUMT00000006942; OTTHUMT00000006943; OTTHUMT00000006944; OTTHUMT00000006945; OTTHUMT00000006946; OTTHUMT00000006947; CCDS143.1; hsa_circ_0009932; MIIP.aAug10; MIIP.hAug10; uc001ato.3; uc057ciw.1; uc057cix.1; uc057ciy.1; uc057cja.1; uc05…	chr1	NM_021933; ENST00000235332; ENST00000460823; ENST00000466860; ENST00000478299; ENST00000478749; ENST00000492256; ENST00000498685; BC008068; OTTHUMT00000006941; OTTHUMT00000006942; OTTHUMT00000006943; OTTHUMT00000006944; OTTHUMT00000006945; OTTHUMT00000006946; OTTHUMT00000006947	Q5JXC2	NM_021933; ENST00000235332; ENST00000460823; ENST00000466860; ENST00000478299; ENST00000478749; ENST00000492256; ENST00000498685; BC008068; OTTHUMT00000006941; OTTHUMT00000006942; OTTHUMT00000006943; OTTHUMT00000006944; OTTHUMT00000006945; OTTHUMT00000006946; OTTHUMT00000006947	Hs.8595	adipose tissue| ascites| bladder| blood| bone marrow| brain| cervix| connective tissue| embryonic tissue| esophagus| eye| heart| intestine| kidney| liver| lung| lymph| mammary gland| mouth| muscle| ovary| pancreas| pituitary gland| placenta| prostate| skin| spleen| stomach| testis| thymus| thyroid| umbilical cord| uterus| vascular| breast (mammary gland) tumor| cervical tumor| chondrosarcoma| col…	NM_021933; ENST00000235332; ENST00000460823; ENST00000466860; ENST00000478299; ENST00000478749; ENST00000492256; ENST00000498685; BC008068; OTTHUMT00000006941; OTTHUMT00000006942; OTTHUMT00000006943; OTTHUMT00000006944; OTTHUMT00000006945; OTTHUMT00000006946; OTTHUMT00000006947	GO:0010972; GO:0030336	negative regulation of G2/M transition of mitotic cell cycle; negative regulation of cell migration	inferred from electronic annotation					NM_021933; ENST00000235332; ENST00000460823; ENST00000466860; ENST00000478299; ENST00000478749; ENST00000492256; ENST00000498685; BC008068; OTTHUMT00000006941; OTTHUMT00000006942; OTTHUMT00000006943; OTTHUMT00000006944; OTTHUMT00000006945; OTTHUMT00000006946; OTTHUMT00000006947	GO:0005515	protein binding	inferred from physical interaction
TC0100006877.hg.1	5.87	5.84	1.02	5.84	5.84	-1	6.17	5.84	1.25	5.75	5.91	-1.12	5.28	5.91	-1.55	5.69	5.91	-1.17	MIIP.lAug10-unspliced	MIIP	Transcript Identified by AceView, Entrez Gene ID(s) 60672	chr1			MIIP.lAug10-unspliced	chr1
TC0100006880.hg.1	5.78	5.63	1.11	5.75	5.63	1.08	5.06	5.63	-1.49	5.21	5	1.16	5.18	5	1.14	5.75	5	1.68	NM_001243; NM_001281430; ENST00000263932; ENST00000413146; ENST00000417814; ENST00000479933; ENST00000514649; BC136400; uc001atq.3	TNFRSF8	tumor necrosis factor receptor superfamily, member 8	chr1	1p36	943	NM_001243; NM_001281430; ENST00000263932; ENST00000413146; ENST00000417814; ENST00000479933; ENST00000514649; BC136400; uc001atq.3; CCDS144.1; CCDS59989.1; hsa_circ_0009933; hsa_circ_0009934; hsa_circ_0009935; hsa_circ_0009936; hsa_circ_0009937; hsa_circ_0009938; hsa_circ_0009939; hsa_circ_0009940; hsa_circ_0009941; hsa_circ_0009942; TNFRSF8.aAug10; TNFRSF8.cAug10; uc001atr.5; uc010obc.3; uc057cj…	chr1	NM_001243; NM_001281430; ENST00000263932; ENST00000413146; ENST00000417814; ENST00000479933; ENST00000514649; BC136400; uc001atq.3	P28908; A5D8T4; Q6GMU3; D6RAG8	NM_001243; NM_001281430; ENST00000263932; ENST00000413146; ENST00000417814; ENST00000479933; ENST00000514649; BC136400; uc001atq.3	Hs.1314	blood| embryonic tissue| intestine| lung| lymph node| salivary gland| testis| uterus| germ cell tumor| leukemia| lung tumor| lymphoma| normal| blastocyst| juvenile| adult	NM_001243; NM_001281430; ENST00000263932; ENST00000413146; ENST00000417814; ENST00000479933; ENST00000514649; BC136400; uc001atq.3; OTTHUMT00000005130	GO:0006954; GO:0006955; GO:0007165; GO:0007275; GO:0008285; GO:0032496; GO:0033209; GO:0042535; GO:0043065; GO:0045556; GO:0071260; GO:0097190	inflammatory response; immune response; signal transduction; multicellular organismal development; negative regulation of cell proliferation; response to lipopolysaccharide; tumor necrosis factor-mediated signaling pathway; positive regulation of tumor necrosis factor biosynthetic process; positive regulation of apoptotic process; positive regulation of TRAIL biosynthetic process; cellular respon…	not recorded; traceable author statement; inferred from direct assay; inferred from expression pattern; inferred from electronic annotation	NM_001243; NM_001281430; ENST00000263932; ENST00000413146; ENST00000417814; ENST00000479933; ENST00000514649; BC136400; uc001atq.3; OTTHUMT00000005130	GO:0005737; GO:0005887; GO:0070062; GO:0005886; GO:0016020; GO:0016021	cytoplasm; integral component of plasma membrane; extracellular exosome; plasma membrane; membrane; integral component of membrane	inferred from electronic annotation; not recorded; inferred from direct assay	NM_001243; NM_001281430; ENST00000263932; ENST00000413146; ENST00000417814; ENST00000479933; ENST00000514649; BC136400; uc001atq.3; OTTHUMT00000005130	GO:0004888; GO:0005031; GO:0005515	transmembrane signaling receptor activity; tumor necrosis factor-activated receptor activity; protein binding	traceable author statement; not recorded; inferred from electronic annotation				ENST00000263932; ENST00000417814; OTTHUMT00000005130	Pfam	IPR001368
TC0100006881.hg.1	10.3	11.96	-3.15	11.08	11.96	-1.83	10.3	11.96	-3.15	7.75	8.24	-1.4	8.05	8.24	-1.14	7.54	8.24	-1.63	NM_001066; NR_039775; NR_107000; ENST00000376259; ENST00000489921; ENST00000492361; ENST00000536782; ENST00000584158; ENST00000622420; BC052977; OTTHUMT00000005133; OTTHUMT00000005134; OTTHUMT00000005135	TNFRSF1B; MIR4632; MIR7846	tumor necrosis factor receptor superfamily, member 1B; microRNA 4632; microRNA 7846	chr1	1p36.22	7133; 100616438; 102465836	NM_001066; NR_039775; NR_107000; ENST00000376259; ENST00000489921; ENST00000492361; ENST00000536782; ENST00000584158; ENST00000622420; BC052977; OTTHUMT00000005133; OTTHUMT00000005134; OTTHUMT00000005135; CCDS145.1; hsa_circ_0009943; hsa_circ_0009944; hsa_circ_0009945; hsa_circ_0009946; uc001att.4; uc001atu.4; uc021ogi.2; uc031tos.1; uc057cji.1; uc057cjj.1; NONHSAT000943; NONHSAT000944; NONHSAT00…	chr1	NM_001066; ENST00000376259; ENST00000489921; ENST00000492361; ENST00000536782; BC052977; OTTHUMT00000005133; OTTHUMT00000005134; OTTHUMT00000005135	P20333; B5A977; Q8IVS6	NM_001066; ENST00000376259; ENST00000489921; ENST00000492361; ENST00000536782; BC052977; OTTHUMT00000005133; OTTHUMT00000005134; OTTHUMT00000005135	Hs.256278	adipose tissue| adrenal gland| ascites| blood| bone| brain| connective tissue| eye| heart| intestine| kidney| lung| lymph node| mammary gland| muscle| nerve| ovary| pancreas| pharynx| pituitary gland| placenta| prostate| skin| spleen| stomach| testis| thymus| uterus| vascular| breast (mammary gland) tumor| chondrosarcoma| colorectal tumor| gastrointestinal tumor| germ cell tumor| glioma| leukemia…	NM_001066; ENST00000376259; ENST00000489921; ENST00000492361; ENST00000536782; BC052977; OTTHUMT00000005133; OTTHUMT00000005134; OTTHUMT00000005135	GO:0006954; GO:0006955; GO:0007275; GO:0007568; GO:0008630; GO:0033209; GO:0042127; GO:0042981; GO:0043410; GO:0050728; GO:0050779; GO:0051044; GO:0071222; GO:0071363; GO:0097190; GO:0097191; GO:0006915; GO:0007166; GO:0032496	inflammatory response; immune response; multicellular organismal development; aging; intrinsic apoptotic signaling pathway in response to DNA damage; tumor necrosis factor-mediated signaling pathway; regulation of cell proliferation; regulation of apoptotic process; positive regulation of MAPK cascade; negative regulation of inflammatory response; RNA destabilization; positive regulation of membr…	not recorded; inferred from electronic annotation; traceable author statement; inferred from mutant phenotype	NM_001066; ENST00000376259; ENST00000489921; ENST00000492361; ENST00000536782; BC052977; OTTHUMT00000005133; OTTHUMT00000005134; OTTHUMT00000005135	GO:0005576; GO:0005634; GO:0005886; GO:0005887; GO:0043025; GO:0043196; GO:0045121; GO:0048471; GO:0016020; GO:0016021; GO:0030424	extracellular region; nucleus; plasma membrane; integral component of plasma membrane; neuronal cell body; varicosity; membrane raft; perinuclear region of cytoplasm; membrane; integral component of membrane; axon	inferred from electronic annotation; traceable author statement; not recorded; inferred from direct assay	NM_001066; ENST00000376259; ENST00000489921; ENST00000492361; ENST00000536782; BC052977; OTTHUMT00000005133; OTTHUMT00000005134; OTTHUMT00000005135	GO:0005031; GO:0005515; GO:0031625	tumor necrosis factor-activated receptor activity; protein binding; ubiquitin protein ligase binding	inferred from electronic annotation; inferred from physical interaction; traceable author statement	NM_001066; ENST00000376259; ENST00000489921; ENST00000492361; ENST00000536782; BC052977; OTTHUMT00000005133; OTTHUMT00000005134; OTTHUMT00000005135	GenMAPP	Apoptosis; Apoptosis_GenMAPP; Apoptosis_KEGG; Inflammatory_Response_Pathway	ENST00000376259; ENST00000536782; OTTHUMT00000005133	Pfam	IPR001368
TC0100006884.hg.1	6.58	6.78	-1.14	7.21	6.78	1.35	7.41	6.78	1.55	6.81	6.56	1.19	6.64	6.56	1.06	6.89	6.56	1.26	NM_015378; NM_018156; ENST00000011700; ENST00000460333; ENST00000466732; ENST00000469054; ENST00000473099; ENST00000476045; ENST00000476169; ENST00000481484; ENST00000487188; ENST00000489961; ENST00000543710; ENST00000543766; ENST00000613099; ENST00000620676; OTTHUMT00000036897; OTTHUMT00000036898; OTTHUMT00000036899; OTTHUMT00000036900; OTTHUMT00000036901; OTTHUMT00000036902; OTTHUMT00000036903;…	VPS13D	vacuolar protein sorting 13 homolog D (S. cerevisiae)	chr1	1p36.22	55187	NM_015378; NM_018156; ENST00000011700; ENST00000460333; ENST00000466732; ENST00000469054; ENST00000473099; ENST00000476045; ENST00000476169; ENST00000481484; ENST00000487188; ENST00000489961; ENST00000543710; ENST00000543766; ENST00000613099; ENST00000620676; OTTHUMT00000036897; OTTHUMT00000036898; OTTHUMT00000036899; OTTHUMT00000036900; OTTHUMT00000036901; OTTHUMT00000036902; OTTHUMT00000036903;…	chr1	NM_015378; NM_018156; ENST00000011700; ENST00000460333; ENST00000466732; ENST00000469054; ENST00000473099; ENST00000476045; ENST00000476169; ENST00000481484; ENST00000487188; ENST00000489961; ENST00000543710; ENST00000543766; ENST00000613099; ENST00000620676; OTTHUMT00000036897; OTTHUMT00000036898; OTTHUMT00000036899; OTTHUMT00000036900; OTTHUMT00000036901; OTTHUMT00000036902; OTTHUMT00000036903;…	Q5THJ4; B7Z9D3; B4DJ16; H3BLS7; R4GMW1; F5GX56	NM_015378; NM_018156; ENST00000011700; ENST00000460333; ENST00000466732; ENST00000469054; ENST00000473099; ENST00000476045; ENST00000476169; ENST00000481484; ENST00000487188; ENST00000489961; ENST00000543710; ENST00000543766; ENST00000613099; ENST00000620676; OTTHUMT00000036897; OTTHUMT00000036898; OTTHUMT00000036899; OTTHUMT00000036900; OTTHUMT00000036901; OTTHUMT00000036902; OTTHUMT00000036903;…	Hs.439381	adipose tissue| ascites| blood| bone| bone marrow| brain| connective tissue| embryonic tissue| esophagus| eye| heart| intestine| kidney| larynx| liver| lung| lymph node| mammary gland| mouth| muscle| nerve| ovary| pancreas| parathyroid| pharynx| placenta| prostate| skin| stomach| testis| thymus| thyroid| trachea| uterus| breast (mammary gland) tumor| chondrosarcoma| colorectal tumor| esophageal t…	NM_015378; NM_018156; ENST00000011700; ENST00000460333; ENST00000466732; ENST00000469054; ENST00000473099; ENST00000476045; ENST00000476169; ENST00000481484; ENST00000487188; ENST00000489961; ENST00000543710; ENST00000543766; ENST00000613099; ENST00000620676; OTTHUMT00000036897; OTTHUMT00000036898; OTTHUMT00000036899; OTTHUMT00000036900; OTTHUMT00000036901; OTTHUMT00000036902; OTTHUMT00000036903;…	GO:0006623; GO:0045053	protein targeting to vacuole; protein retention in Golgi apparatus	not recorded	NM_015378; NM_018156; ENST00000011700; ENST00000460333; ENST00000466732; ENST00000469054; ENST00000473099; ENST00000476045; ENST00000476169; ENST00000481484; ENST00000487188; ENST00000489961; ENST00000543710; ENST00000543766; ENST00000613099; ENST00000620676; OTTHUMT00000036897; OTTHUMT00000036898; OTTHUMT00000036899; OTTHUMT00000036900; OTTHUMT00000036901; OTTHUMT00000036902; OTTHUMT00000036903;…	GO:0005622; GO:0005623; GO:0019898; GO:0070062	intracellular; cell; extrinsic component of membrane; extracellular exosome	not recorded; inferred from direct assay	ENST00000011700; ENST00000613099; ENST00000620676	GO:0005515	protein binding	inferred from electronic annotation				ENST00000011700; ENST00000613099; ENST00000620676; OTTHUMT00000036897; OTTHUMT00000036899; OTTHUMT00000354898	Pfam	IPR009543; IPR015940; IPR026854
TC0100006900.hg.1	4.06	3.76	1.23	3.97	3.76	1.16	3.59	3.76	-1.12	3.66	3.94	-1.21	4.04	3.94	1.08	4.08	3.94	1.1	NM_001013630; ENST00000376221; OTTHUMT00000005328; uc001auf.3	AADACL4	arylacetamide deacetylase-like 4	chr1	1p36.21	343066	NM_001013630; ENST00000376221; OTTHUMT00000005328; uc001auf.3; AADACL4.aAug10; CCDS30590.1	chr1	NM_001013630; ENST00000376221	Q5VUY2	NM_001013630; ENST00000376221; OTTHUMT00000005328; uc001auf.3	Hs.209954	normal| fetus	NM_001013630; ENST00000376221; OTTHUMT00000005328; uc001auf.3	GO:0008152	metabolic process	inferred from electronic annotation	NM_001013630; ENST00000376221; OTTHUMT00000005328; uc001auf.3	GO:0016021; GO:0016020	integral component of membrane; membrane	inferred from electronic annotation	NM_001013630; ENST00000376221; OTTHUMT00000005328; uc001auf.3	GO:0052689; GO:0016787	carboxylic ester hydrolase activity; hydrolase activity	inferred from electronic annotation				ENST00000376221; OTTHUMT00000005328	Pfam	IPR013094
TC0100006903.hg.1	5.77	4.76	2.02	4.98	4.76	1.17	5.16	4.76	1.32	4.77	5.6	-1.78	5.75	5.6	1.11	4.99	5.6	-1.53	NM_001103170; NR_111984; ENST00000359318; ENST00000620146; OTTHUMT00000005323; OTTHUMT00000005324	AADACL3	arylacetamide deacetylase-like 3	chr1	1p36.21	126767	NM_001103170; NR_111984; ENST00000359318; ENST00000620146; OTTHUMT00000005323; OTTHUMT00000005324; CCDS41253.1; uc031tpe.1; uc031tpf.2; uc057ckc.1	chr1	NM_001103170; NR_111984; ENST00000359318; ENST00000620146; OTTHUMT00000005323; OTTHUMT00000005324	Q5VUY0	NM_001103170; NR_111984; ENST00000359318; ENST00000620146; OTTHUMT00000005323; OTTHUMT00000005324	Hs.464705	placenta| skin| normal| adult	NM_001103170; NR_111984; ENST00000359318; ENST00000620146; OTTHUMT00000005323; OTTHUMT00000005324	GO:0008152	metabolic process	inferred from electronic annotation					NM_001103170; NR_111984; ENST00000359318; ENST00000620146; OTTHUMT00000005323; OTTHUMT00000005324	GO:0016787	hydrolase activity	inferred from electronic annotation				ENST00000359318; OTTHUMT00000005324	Pfam	IPR013094
TC0100006905.hg.1	3.21	3.31	-1.07	3.2	3.31	-1.07	3.31	3.31	1	3.3	3.12	1.13	3.22	3.12	1.07	3.12	3.12	-1.01	NM_152290; ENST00000376210; ENST00000474179; ENST00000614859; BC029894; OTTHUMT00000005325; OTTHUMT00000005326; OTTHUMT00000005327	C1orf158	chromosome 1 open reading frame 158	chr1	1p36.21	93190	NM_152290; ENST00000376210; ENST00000474179; ENST00000614859; BC029894; OTTHUMT00000005325; OTTHUMT00000005326; OTTHUMT00000005327; CCDS147.1; uc001auh.4; uc057ckd.1; uc057cke.1; NONHSAT000964; NONHSAT000965	chr1	NM_152290; ENST00000376210; ENST00000474179; ENST00000614859; BC029894; OTTHUMT00000005325; OTTHUMT00000005326; OTTHUMT00000005327	Q8N1D5; B4DQE0; Q5VUY5	NM_152290; ENST00000376210; ENST00000474179; ENST00000614859; BC029894; OTTHUMT00000005325; OTTHUMT00000005326; OTTHUMT00000005327	Hs.98095	bone| brain| lung| ovary| testis| uterus| chondrosarcoma| germ cell tumor| normal| uterine tumor| adult
TC0100006906.hg.1	3.7	3.61	1.07	4.39	3.61	1.72	4.28	3.61	1.59	4.02	3.77	1.19	4.13	3.77	1.28	4.2	3.77	1.35	C1orf158.eAug10-unspliced	C1orf158	Transcript Identified by AceView, Entrez Gene ID(s) 93190	chr1			C1orf158.eAug10-unspliced	chr1
TC0100006907.hg.1	5.64	5.69	-1.03	6.1	5.69	1.33	5.41	5.69	-1.21	5.44	5.26	1.13	5.71	5.26	1.36	5.46	5.26	1.15	NM_001080830; ENST00000357726; OTTHUMT00000005457	PRAMEF12	PRAME family member 12	chr1	1p36.21	390999	NM_001080830; ENST00000357726; OTTHUMT00000005457; CCDS41254.1; PRAMEF12.aAug10; uc001aui.5	chr1	ENST00000357726	O95522	NM_001080830; ENST00000357726; OTTHUMT00000005457	Hs.156406	germ cell tumor	NM_001080830; ENST00000357726; OTTHUMT00000005457	GO:0008284; GO:0043066; GO:0045596; GO:0045892; GO:0048387	positive regulation of cell proliferation; negative regulation of apoptotic process; negative regulation of cell differentiation; negative regulation of transcription, DNA-templated; negative regulation of retinoic acid receptor signaling pathway	inferred from electronic annotation					NM_001080830; ENST00000357726; OTTHUMT00000005457	GO:0042974	retinoic acid receptor binding	inferred from electronic annotation
TC0100006908.hg.1	4.27	4.53	-1.2	4.21	4.53	-1.25	4.47	4.53	-1.05	4.16	4.33	-1.12	4.29	4.33	-1.03	4.58	4.33	1.18	NM_001294139; NM_023013; BC144199; OTTHUMT00000005458; OTTHUMT00000005459	PRAMEF1	PRAME family member 1	chr1	1p36.21	65121	NM_001294139; NM_023013; BC144199; OTTHUMT00000005458; OTTHUMT00000005459; CCDS148.1; uc031tpg.1; uc057ckf.1; ENST00000332296; ENST00000400814	chr1	NM_001294139; NM_023013; BC144199; OTTHUMT00000005458; OTTHUMT00000005459; ENST00000332296; ENST00000400814	O95521; Q8IW67; B3KWQ4; B7ZM17	NM_001294139; NM_023013; BC144199; OTTHUMT00000005458; OTTHUMT00000005459; ENST00000332296; ENST00000400814	Hs.454859; Hs.531192	brain| testis| normal| adult; testis| normal	NM_001294139; NM_023013; BC144199; OTTHUMT00000005458; OTTHUMT00000005459; ENST00000332296; ENST00000400814	GO:0008284; GO:0043066; GO:0045596; GO:0045892; GO:0048387	positive regulation of cell proliferation; negative regulation of apoptotic process; negative regulation of cell differentiation; negative regulation of transcription, DNA-templated; negative regulation of retinoic acid receptor signaling pathway	inferred from electronic annotation					NM_001294139; NM_023013; BC144199; OTTHUMT00000005458; OTTHUMT00000005459; ENST00000332296; ENST00000400814	GO:0042974	retinoic acid receptor binding	inferred from electronic annotation
TC0100006910.hg.1	3.55	3.35	1.15	3.94	3.35	1.51	3.53	3.35	1.13	3.2	3.94	-1.67	3.61	3.94	-1.26	4.17	3.94	1.17	NM_023014; ENST00000240189; BC075008; BC075009; OTTHUMT00000005517; uc001aum.1	PRAMEF2	PRAME family member 2	chr1	1p36.21	65122	NM_023014; ENST00000240189; BC075008; BC075009; OTTHUMT00000005517; uc001aum.1; CCDS149.1	chr1	NM_023014; ENST00000240189; BC075008; BC075009; OTTHUMT00000005517; uc001aum.1	O60811	NM_023014; ENST00000240189; BC075008; BC075009; OTTHUMT00000005517; uc001aum.1	Hs.104991	brain| testis| normal| primitive neuroectodermal tumor of the CNS| juvenile	NM_023014; ENST00000240189; BC075008; BC075009; OTTHUMT00000005517; uc001aum.1	GO:0008284; GO:0043066; GO:0045596; GO:0045892; GO:0048387	positive regulation of cell proliferation; negative regulation of apoptotic process; negative regulation of cell differentiation; negative regulation of transcription, DNA-templated; negative regulation of retinoic acid receptor signaling pathway	inferred from electronic annotation					NM_023014; ENST00000240189; BC075008; BC075009; OTTHUMT00000005517; uc001aum.1	GO:0042974	retinoic acid receptor binding	inferred from electronic annotation
TC0100006912.hg.1	4.77	4.87	-1.07	4.48	4.87	-1.31	5.48	4.87	1.53	4.9	4.95	-1.04	4.5	4.95	-1.37	4.87	4.95	-1.06	NM_001012277; ENST00000330881; ENST00000616979; BC140755; BC144565; OTTHUMT00000005513	PRAMEF7; PRAMEF8	PRAME family member 7; PRAME family member 8	chr1	1p36.21	441871; 391002	NM_001012277; ENST00000330881; ENST00000616979; BC140755; BC144565; OTTHUMT00000005513; CCDS30593.1; uc031tpm.1; uc057ckj.1	chr1	NM_001012277; ENST00000330881; ENST00000616979; BC140755; BC144565; OTTHUMT00000005513	Q5VXH5; B7ZMI5; A0A087X1I7	NM_001012277; ENST00000330881; ENST00000616979; BC140755; BC144565; OTTHUMT00000005513	Hs.553832; Hs.631872		NM_001012277; ENST00000330881; ENST00000616979; BC140755; BC144565; OTTHUMT00000005513	GO:0008284; GO:0043066; GO:0045596; GO:0045892; GO:0048387	positive regulation of cell proliferation; negative regulation of apoptotic process; negative regulation of cell differentiation; negative regulation of transcription, DNA-templated; negative regulation of retinoic acid receptor signaling pathway	inferred from electronic annotation					NM_001012277; ENST00000330881; ENST00000616979; BC140755; BC144565; OTTHUMT00000005513	GO:0042974	retinoic acid receptor binding	inferred from electronic annotation
TC0100006920.hg.1	5.05	4.83	1.16	5.59	4.83	1.69	4.6	4.83	-1.17	4.79	4.73	1.04	4.8	4.73	1.05	5.2	4.73	1.39	ENST00000415919	PRAMEF9	PRAME family member 9	chr1	1p36.21	343070	ENST00000415919; NM_001010890_2; NM_001300891_2; uc057ckw.1; OTTHUMT00000479155	chr1	ENST00000415919	A0A096LNW4				ENST00000415919; OTTHUMT00000479155	GO:0008284; GO:0043066; GO:0045596; GO:0045892; GO:0048387	positive regulation of cell proliferation; negative regulation of apoptotic process; negative regulation of cell differentiation; negative regulation of transcription, DNA-templated; negative regulation of retinoic acid receptor signaling pathway	inferred from electronic annotation					ENST00000415919; OTTHUMT00000479155	GO:0042974	retinoic acid receptor binding	inferred from electronic annotation
TC0100006922.hg.1	6.84	5.93	1.88	6.6	5.93	1.59	5.53	5.93	-1.32	6.32	5.74	1.5	6.54	5.74	1.75	5.93	5.74	1.14	ENST00000622421; OTTHUMT00000468934; uc001auu.1	PRAMEF5	PRAME family member 5	chr1	1p36.21	343068	ENST00000622421; OTTHUMT00000468934; uc001auu.1; NM_001013407_2; BC101342_2; BC101344_2; BC130274_2; BC130276_2; CCDS72708.1; PRAMEF5.aAug10	chr1	ENST00000622421; OTTHUMT00000468934; uc001auu.1	Q5TYX0; Q5VXH4	ENST00000622421; OTTHUMT00000468934; uc001auu.1	Hs.567864		ENST00000622421; OTTHUMT00000468934; uc001auu.1	GO:0008284; GO:0043066; GO:0045596; GO:0045892; GO:0048387	positive regulation of cell proliferation; negative regulation of apoptotic process; negative regulation of cell differentiation; negative regulation of transcription, DNA-templated; negative regulation of retinoic acid receptor signaling pathway	inferred from electronic annotation					ENST00000622421; OTTHUMT00000468934; uc001auu.1	GO:0042974	retinoic acid receptor binding	inferred from electronic annotation
TC0100006925.hg.1	4.43	4.85	-1.34	4.49	4.85	-1.28	4.67	4.85	-1.14	3.46	4.77	-2.47	3.96	4.77	-1.75	3.94	4.77	-1.78	NM_001045480; NM_001099851; BC144662; BC146858; OTTHUMT00000021780	PRAMEF16; PRAMEF17	PRAME family member 16; PRAME family member 17	chr1	1p36.21	654348; 391004	NM_001045480; NM_001099851; BC144662; BC146858; OTTHUMT00000021780; CCDS41264.1; uc009vnz.3; ENST00000376098	chr1	NM_001045480; NM_001099851; BC144662; BC146858; ENST00000376098	O60809; Q5VTA0; Q5VWM1	NM_001045480; NM_001099851; BC144662; BC146858	Hs.684629		NM_001045480; NM_001099851; BC144662; BC146858; OTTHUMT00000021780; ENST00000376098	GO:0008284; GO:0043066; GO:0045596; GO:0045892; GO:0048387	positive regulation of cell proliferation; negative regulation of apoptotic process; negative regulation of cell differentiation; negative regulation of transcription, DNA-templated; negative regulation of retinoic acid receptor signaling pathway	inferred from electronic annotation					NM_001045480; NM_001099851; BC144662; BC146858; OTTHUMT00000021780; ENST00000376098	GO:0042974	retinoic acid receptor binding	inferred from electronic annotation
TC0100006926.hg.1	4.09	4.22	-1.09	4.6	4.22	1.3	4.65	4.22	1.35	3.98	3.9	1.06	4.08	3.9	1.13	4.7	3.9	1.74	NM_001099852; ENST00000316412; ENST00000602960; OTTHUMT00000021782; uc009vnv.1	PRAMEF20	PRAME family member 20	chr1	1p36.21	645425	NM_001099852; ENST00000316412; ENST00000602960; OTTHUMT00000021782; uc009vnv.1; CCDS41265.1; PRAMEF20.aAug10; uc057cld.1	chr1	NM_001099852; ENST00000316412; ENST00000602960	Q5VT98	NM_001099852; ENST00000316412; ENST00000602960; OTTHUMT00000021782; uc009vnv.1	Hs.700561		NM_001099852; ENST00000316412; ENST00000602960; OTTHUMT00000021782; uc009vnv.1	GO:0008284; GO:0043066; GO:0045596; GO:0045892; GO:0048387	positive regulation of cell proliferation; negative regulation of apoptotic process; negative regulation of cell differentiation; negative regulation of transcription, DNA-templated; negative regulation of retinoic acid receptor signaling pathway	inferred from electronic annotation					NM_001099852; ENST00000316412; ENST00000602960; OTTHUMT00000021782; uc009vnv.1	GO:0042974	retinoic acid receptor binding	inferred from electronic annotation
TC0100006931.hg.1	4.05	4.24	-1.14	3.78	4.24	-1.38	4.35	4.24	1.08	4.73	4.33	1.32	4.59	4.33	1.2	4.76	4.33	1.34	NM_001006624; NM_001006625; NM_006474; NM_198389; ENST00000294489; ENST00000376057; ENST00000376061; ENST00000475043; ENST00000487038; ENST00000488631; ENST00000506205; ENST00000509009; ENST00000510906; ENST00000513143; ENST00000617617; ENST00000621990; BC014668; BC022812; OTTHUMT00000021783; OTTHUMT00000021784; OTTHUMT00000021785; OTTHUMT00000021786; OTTHUMT00000021787; OTTHUMT00000367733; OTTHU…	PDPN	podoplanin	chr1	1p36.21	10630	NM_001006624; NM_001006625; NM_006474; NM_198389; ENST00000294489; ENST00000376057; ENST00000376061; ENST00000475043; ENST00000487038; ENST00000488631; ENST00000506205; ENST00000509009; ENST00000510906; ENST00000513143; ENST00000617617; ENST00000621990; BC014668; BC022812; OTTHUMT00000021783; OTTHUMT00000021784; OTTHUMT00000021785; OTTHUMT00000021786; OTTHUMT00000021787; OTTHUMT00000367733; OTTHU…	chr1	NM_001006624; NM_001006625; NM_006474; NM_198389; ENST00000294489; ENST00000376057; ENST00000376061; ENST00000475043; ENST00000487038; ENST00000488631; ENST00000506205; ENST00000509009; ENST00000510906; ENST00000513143; ENST00000617617; ENST00000621990; BC014668; BC022812; OTTHUMT00000021783; OTTHUMT00000021784; OTTHUMT00000021785; OTTHUMT00000021786; OTTHUMT00000021787; OTTHUMT00000367733; OTTHU…	Q86YL7; D6RH07; H0Y8Q3; E7ETC6; H0YA72	NM_001006624; NM_001006625; NM_006474; NM_198389; ENST00000294489; ENST00000376057; ENST00000376061; ENST00000475043; ENST00000487038; ENST00000488631; ENST00000506205; ENST00000509009; ENST00000510906; ENST00000513143; ENST00000617617; ENST00000621990; BC014668; BC022812; OTTHUMT00000021783; OTTHUMT00000021784; OTTHUMT00000021785; OTTHUMT00000021786; OTTHUMT00000021787; OTTHUMT00000367733; OTTHU…	Hs.468675	adrenal gland| blood| bone| brain| connective tissue| ear| embryonic tissue| esophagus| eye| heart| intestine| kidney| lung| lymph node| mammary gland| mouth| muscle| nerve| ovary| pancreas| pharynx| placenta| prostate| skin| stomach| testis| thymus| thyroid| trachea| umbilical cord| uterus| vascular|adrenal tumor| chondrosarcoma| colorectal tumor| esophageal tumor| gastrointestinal tumor| germ c…									NM_001006624; NM_001006625; NM_006474; NM_198389; ENST00000294489; ENST00000376057; ENST00000376061; ENST00000475043; ENST00000487038; ENST00000488631; ENST00000506205; ENST00000509009; ENST00000510906; ENST00000513143; ENST00000617617; ENST00000621990; BC014668; BC022812; OTTHUMT00000021783; OTTHUMT00000021784; OTTHUMT00000021785; OTTHUMT00000021786; OTTHUMT00000021787; OTTHUMT00000367733; OTTHU…	GO:0005372; GO:0008517; GO:0015171; GO:0015250	water transmembrane transporter activity; folic acid transporter activity; amino acid transmembrane transporter activity; water channel activity	inferred from sequence or structural similarity				ENST00000294489; ENST00000376057; ENST00000376061; ENST00000475043; ENST00000487038; ENST00000509009; ENST00000510906; ENST00000513143; ENST00000617617; ENST00000621990; OTTHUMT00000021783; OTTHUMT00000021784; OTTHUMT00000021786; OTTHUMT00000021787; OTTHUMT00000367733; OTTHUMT00000367734; OTTHUMT00000367736; OTTHUMT00000367737; OTTHUMT00000475898	Pfam	IPR008783
TC0100006937.hg.1	10.13	10.25	-1.09	9.89	10.25	-1.29	10.04	10.25	-1.16	11.9	11.62	1.22	11.39	11.62	-1.17	11.53	11.62	-1.06	NM_001007257; NM_001135610; NM_012231; NM_015866; ENST00000235372; ENST00000311066; ENST00000343137; ENST00000376048; ENST00000407521; ENST00000413440; ENST00000484063; ENST00000487453; ENST00000491134; ENST00000491815; ENST00000502724; ENST00000502727; ENST00000503842; ENST00000505823; OTTHUMT00000021792; OTTHUMT00000021939; OTTHUMT00000021940; OTTHUMT00000021941; OTTHUMT00000021944; OTTHUMT0000…	PRDM2	PR domain containing 2, with ZNF domain	chr1	1p36.21	7799	NM_001007257; NM_001135610; NM_012231; NM_015866; ENST00000235372; ENST00000311066; ENST00000343137; ENST00000376048; ENST00000407521; ENST00000413440; ENST00000484063; ENST00000487453; ENST00000491134; ENST00000491815; ENST00000502724; ENST00000502727; ENST00000503842; ENST00000505823; OTTHUMT00000021792; OTTHUMT00000021939; OTTHUMT00000021940; OTTHUMT00000021941; OTTHUMT00000021944; OTTHUMT0000…	chr1	NM_001007257; NM_001135610; NM_012231; NM_015866; ENST00000235372; ENST00000311066; ENST00000343137; ENST00000376048; ENST00000407521; ENST00000413440; ENST00000484063; ENST00000487453; ENST00000491134; ENST00000491815; ENST00000502724; ENST00000502727; ENST00000503842; ENST00000505823; OTTHUMT00000021792; OTTHUMT00000021939; OTTHUMT00000021940; OTTHUMT00000021941; OTTHUMT00000021944; OTTHUMT0000…	Q13029; Q59H82; B4DU02; B4DEP3; D6RJM6; D6RAA0; S4R3F7; H0Y9J3; D6RED5	NM_001007257; NM_001135610; NM_012231; NM_015866; ENST00000235372; ENST00000311066; ENST00000343137; ENST00000376048; ENST00000407521; ENST00000413440; ENST00000484063; ENST00000487453; ENST00000491134; ENST00000491815; ENST00000502724; ENST00000502727; ENST00000503842; ENST00000505823; OTTHUMT00000021792; OTTHUMT00000021939; OTTHUMT00000021940; OTTHUMT00000021941; OTTHUMT00000021944; OTTHUMT0000…	Hs.371823	adipose tissue| bladder| blood| bone| bone marrow| brain| embryonic tissue| eye| heart| intestine| kidney| liver| lung| lymph| lymph node| mammary gland| mouth| muscle| nerve| ovary| pancreas| parathyroid| pharynx| placenta| prostate| skin| spleen| stomach| testis| thymus| thyroid| uterus| vascular| bladder carcinoma| breast (mammary gland) tumor| chondrosarcoma| colorectal tumor| gastrointestina…	NM_001007257; NM_001135610; NM_012231; NM_015866; ENST00000235372; ENST00000311066; ENST00000343137; ENST00000376048; ENST00000407521; ENST00000413440; ENST00000484063; ENST00000487453; ENST00000491134; ENST00000491815; ENST00000502724; ENST00000502727; ENST00000503842; ENST00000505823; OTTHUMT00000021792; OTTHUMT00000021939; OTTHUMT00000021940; OTTHUMT00000021941; OTTHUMT00000021944; OTTHUMT0000…	GO:0006351; GO:0006355; GO:0008340; GO:0032355; GO:0034968; GO:0032259	transcription, DNA-templated; regulation of transcription, DNA-templated; determination of adult lifespan; response to estradiol; histone lysine methylation; methylation	inferred from electronic annotation; non-traceable author statement	NM_001007257; NM_001135610; NM_012231; NM_015866; ENST00000235372; ENST00000311066; ENST00000343137; ENST00000376048; ENST00000407521; ENST00000413440; ENST00000484063; ENST00000487453; ENST00000491134; ENST00000491815; ENST00000502724; ENST00000502727; ENST00000503842; ENST00000505823; OTTHUMT00000021792; OTTHUMT00000021939; OTTHUMT00000021940; OTTHUMT00000021941; OTTHUMT00000021944; OTTHUMT0000…	GO:0005634; GO:0005794	nucleus; Golgi apparatus	inferred from direct assay; non-traceable author statement; inferred from electronic annotation	NM_001007257; NM_001135610; NM_012231; NM_015866; ENST00000235372; ENST00000311066; ENST00000343137; ENST00000376048; ENST00000407521; ENST00000413440; ENST00000484063; ENST00000487453; ENST00000491134; ENST00000491815; ENST00000502724; ENST00000502727; ENST00000503842; ENST00000505823; OTTHUMT00000021792; OTTHUMT00000021939; OTTHUMT00000021940; OTTHUMT00000021941; OTTHUMT00000021944; OTTHUMT0000…	GO:0003677; GO:0003700; GO:0008270; GO:0018024; GO:0003676; GO:0008168; GO:0016740; GO:0046872; GO:0005515	DNA binding; transcription factor activity, sequence-specific DNA binding; zinc ion binding; histone-lysine N-methyltransferase activity; nucleic acid binding; methyltransferase activity; transferase activity; metal ion binding; protein binding	inferred from electronic annotation; non-traceable author statement				ENST00000235372; ENST00000311066; ENST00000343137; ENST00000376048; ENST00000413440; ENST00000484063; OTTHUMT00000021792; OTTHUMT00000021939; OTTHUMT00000367834	Pfam	IPR001214; IPR007087
TC0100006954.hg.1	7.1	8.12	-2.03	6.94	8.12	-2.26	6.38	8.12	-3.33	4.74	5.81	-2.1	5.41	5.81	-1.32	5.42	5.81	-1.31	NM_001017999; NM_001018000; NM_001018001; NM_015209; NM_201628; ENST00000361144; ENST00000376028; ENST00000376030; ENST00000400797; ENST00000400798; ENST00000491547; ENST00000503743; BC035501; OTTHUMT00000005690; OTTHUMT00000005691; OTTHUMT00000005692; OTTHUMT00000005694; OTTHUMT00000367920; OTTHUMT00000367921; uc001avp.2	KAZN	kazrin, periplakin interacting protein	chr1	1p36.21	23254	NM_001017999; NM_001018000; NM_001018001; NM_015209; NM_201628; ENST00000361144; ENST00000376028; ENST00000376030; ENST00000400797; ENST00000400798; ENST00000491547; ENST00000503743; BC035501; OTTHUMT00000005690; OTTHUMT00000005691; OTTHUMT00000005692; OTTHUMT00000005694; OTTHUMT00000367920; OTTHUMT00000367921; uc001avp.2; CCDS152.2; CCDS30604.1; CCDS41267.1; CCDS41268.1; hsa_circ_0010030; hsa_ci…	chr1	NM_001017999; NM_001018000; NM_001018001; NM_015209; NM_201628; ENST00000361144; ENST00000376028; ENST00000376030; ENST00000400797; ENST00000400798; ENST00000491547; ENST00000503743; BC035501; OTTHUMT00000005690; OTTHUMT00000005691; OTTHUMT00000005692; OTTHUMT00000005694; OTTHUMT00000367920; OTTHUMT00000367921; uc001avp.2	Q674X7; B4DEV2; B7ZL87; B0QYQ6	NM_001017999; NM_001018000; NM_001018001; NM_015209; NM_201628; ENST00000361144; ENST00000376028; ENST00000376030; ENST00000400797; ENST00000400798; ENST00000491547; ENST00000503743; BC035501; OTTHUMT00000005690; OTTHUMT00000005691; OTTHUMT00000005692; OTTHUMT00000005694; OTTHUMT00000367920; OTTHUMT00000367921; uc001avp.2	Hs.368823	adrenal gland| blood| bone| bone marrow| brain| connective tissue| esophagus| eye| intestine| kidney| liver| lung| mammary gland| muscle| ovary| parathyroid| placenta| prostate| skin| spleen| stomach| testis| uterus| vascular| breast (mammary gland) tumor| chondrosarcoma| colorectal tumor| germ cell tumor| glioma| kidney tumor| leukemia| liver tumor| lung tumor| non-neoplasia| normal| ovarian tum…	NM_001017999; NM_001018000; NM_001018001; NM_015209; NM_201628; ENST00000361144; ENST00000376028; ENST00000376030; ENST00000400797; ENST00000400798; ENST00000491547; ENST00000503743; BC035501; OTTHUMT00000005690; OTTHUMT00000005691; OTTHUMT00000005692; OTTHUMT00000005694; OTTHUMT00000367920; OTTHUMT00000367921; uc001avp.2	GO:0031424	keratinization	inferred from electronic annotation	NM_001017999; NM_001018000; NM_001018001; NM_015209; NM_201628; ENST00000361144; ENST00000376028; ENST00000376030; ENST00000400797; ENST00000400798; ENST00000491547; ENST00000503743; BC035501; OTTHUMT00000005690; OTTHUMT00000005691; OTTHUMT00000005692; OTTHUMT00000005694; OTTHUMT00000367920; OTTHUMT00000367921; uc001avp.2	GO:0001533; GO:0005634; GO:0005737; GO:0005856; GO:0030057; GO:0030054	cornified envelope; nucleus; cytoplasm; cytoskeleton; desmosome; cell junction	inferred from direct assay; inferred from electronic annotation	NM_001017999; NM_001018000; NM_001018001; NM_015209; NM_201628; ENST00000361144; ENST00000376028; ENST00000376030; ENST00000400797; ENST00000400798; ENST00000491547; ENST00000503743; BC035501; OTTHUMT00000005690; OTTHUMT00000005691; OTTHUMT00000005692; OTTHUMT00000005694; OTTHUMT00000367920; OTTHUMT00000367921; uc001avp.2	GO:0005515	protein binding	inferred from physical interaction; inferred from electronic annotation				ENST00000376030	Pfam	IPR001660
TC0100006977.hg.1	4.64	4.68	-1.03	4.29	4.68	-1.31	4.39	4.68	-1.23	4.65	4.41	1.19	4.64	4.41	1.17	4.22	4.41	-1.14	NM_001136216; NM_001136217; NM_001136218; NM_018022; ENST00000376008; ENST00000376014; ENST00000400796; ENST00000428417; ENST00000434578; ENST00000451326; BC000202; BC000593; BC005177; OTTHUMT00000005698; OTTHUMT00000005699; OTTHUMT00000145238; OTTHUMT00000145239; OTTHUMT00000467178	TMEM51	transmembrane protein 51	chr1	1p36.21	55092	NM_001136216; NM_001136217; NM_001136218; NM_018022; ENST00000376008; ENST00000376014; ENST00000400796; ENST00000428417; ENST00000434578; ENST00000451326; BC000202; BC000593; BC005177; OTTHUMT00000005698; OTTHUMT00000005699; OTTHUMT00000145238; OTTHUMT00000145239; OTTHUMT00000467178; CCDS154.1; uc001avw.5; uc001avx.4; uc001avy.4; uc001avz.4; uc010obk.3; uc057cmg.1	chr1	NM_001136216; NM_001136217; NM_001136218; NM_018022; ENST00000376008; ENST00000376014; ENST00000400796; ENST00000428417; ENST00000434578; ENST00000451326; BC000202; BC000593; BC005177; OTTHUMT00000005698; OTTHUMT00000005699; OTTHUMT00000145238; OTTHUMT00000145239; OTTHUMT00000467178	Q9NW97; Q9BSA0; A0A024QZ97; B1AP03	NM_001136216; NM_001136217; NM_001136218; NM_018022; ENST00000376008; ENST00000376014; ENST00000400796; ENST00000428417; ENST00000434578; ENST00000451326; BC000202; BC000593; BC005177; OTTHUMT00000005698; OTTHUMT00000005699; OTTHUMT00000145238; OTTHUMT00000145239; OTTHUMT00000467178	Hs.465305	adrenal gland| ascites| bladder| blood| bone| brain| connective tissue| ear| embryonic tissue| esophagus| eye| intestine| kidney| larynx| liver| lung| lymph node| mammary gland| nerve| ovary| pancreas| parathyroid| placenta| prostate| skin| stomach| testis| thymus| thyroid| umbilical cord| uterus| breast (mammary gland) tumor| chondrosarcoma| colorectal tumor| esophageal tumor| gastrointestinal t…	NM_001136216; NM_001136217; NM_001136218; NM_018022; ENST00000376008; ENST00000376014; ENST00000400796; ENST00000428417; ENST00000434578; ENST00000451326; BC000202; BC000593; BC005177; OTTHUMT00000005698; OTTHUMT00000005699; OTTHUMT00000145238; OTTHUMT00000145239; OTTHUMT00000467178	GO:0008150	biological_process	no biological data available	NM_001136216; NM_001136217; NM_001136218; NM_018022; ENST00000376008; ENST00000376014; ENST00000400796; ENST00000428417; ENST00000434578; ENST00000451326; BC000202; BC000593; BC005177; OTTHUMT00000005698; OTTHUMT00000005699; OTTHUMT00000145238; OTTHUMT00000145239; OTTHUMT00000467178	GO:0016021; GO:0005575; GO:0016020	integral component of membrane; cellular_component; membrane	inferred from electronic annotation; no biological data available	NM_001136216; NM_001136217; NM_001136218; NM_018022; ENST00000376008; ENST00000376014; ENST00000400796; ENST00000428417; ENST00000434578; ENST00000451326; BC000202; BC000593; BC005177; OTTHUMT00000005698; OTTHUMT00000005699; OTTHUMT00000145238; OTTHUMT00000145239; OTTHUMT00000467178	GO:0005515; GO:0003674	protein binding; molecular_function	inferred from physical interaction; no biological data available				ENST00000376008; ENST00000376014; ENST00000400796; ENST00000428417; ENST00000434578; ENST00000451326	Pfam	IPR029265
TC0100006982.hg.1	10.32	10.79	-1.39	11.05	10.79	1.2	10.75	10.79	-1.03	9.52	9.42	1.07	10	9.42	1.5	9.25	9.42	-1.12	NM_024329; ENST00000375980; ENST00000445566; BC007233; BC014923; BC023611; BC068473; OTTHUMT00000006433; OTTHUMT00000006434; uc001awh.2	EFHD2	EF-hand domain family member D2	chr1	1p36.21	79180	NM_024329; ENST00000375980; ENST00000445566; BC007233; BC014923; BC023611; BC068473; OTTHUMT00000006433; OTTHUMT00000006434; uc001awh.2; CCDS155.1; uc057cnf.1	chr1	NM_024329; ENST00000375980; ENST00000445566; BC007233; BC014923; BC023611; BC068473; OTTHUMT00000006433; OTTHUMT00000006434; uc001awh.2	Q96C19; A0A024QZ77; H0Y4Y4	NM_024329; ENST00000375980; ENST00000445566; BC007233; BC014923; BC023611; BC068473; OTTHUMT00000006433; OTTHUMT00000006434; uc001awh.2	Hs.465374	adrenal gland| ascites| blood| bone| bone marrow| brain| cervix| connective tissue| ear| embryonic tissue| esophagus| eye| intestine| kidney| lung| lymph| lymph node| mammary gland| muscle| ovary| pancreas| pharynx| pituitary gland| placenta| prostate| salivary gland| skin| spleen| stomach| testis| thyroid| uterus| vascular|adrenal tumor| bladder carcinoma| breast (mammary gland) tumor| cervical …					NM_024329; ENST00000375980; ENST00000445566; BC007233; BC014923; BC023611; BC068473; OTTHUMT00000006433; OTTHUMT00000006434; uc001awh.2	GO:0045121; GO:0016020	membrane raft; membrane	inferred from electronic annotation	NM_024329; ENST00000375980; ENST00000445566; BC007233; BC014923; BC023611; BC068473; OTTHUMT00000006433; OTTHUMT00000006434; uc001awh.2	GO:0005509; GO:0046872; GO:0005515	calcium ion binding; metal ion binding; protein binding	inferred from electronic annotation				ENST00000375980; ENST00000445566	Pfam	IPR011992
TC0100006983.hg.1	3.54	3.42	1.09	3.74	3.42	1.25	3.4	3.42	-1.01	3.86	3.39	1.39	3.09	3.39	-1.23	3.84	3.39	1.37	NM_007272; ENST00000375943; ENST00000375949; ENST00000476813; ENST00000483406; BC015118; OTTHUMT00000006435; OTTHUMT00000006436; OTTHUMT00000006437	CTRC	chymotrypsin C (caldecrin)	chr1	1p36.21	11330	NM_007272; ENST00000375943; ENST00000375949; ENST00000476813; ENST00000483406; BC015118; OTTHUMT00000006435; OTTHUMT00000006436; OTTHUMT00000006437; CCDS156.1; hsa_circ_0010034; uc001awi.2; uc057cng.1; uc057cnh.1; uc057cni.1; NONHSAT001027	chr1	NM_007272; ENST00000375943; ENST00000375949; ENST00000476813; ENST00000483406; BC015118; OTTHUMT00000006435; OTTHUMT00000006436; OTTHUMT00000006437	Q99895; Q68DR9	NM_007272; ENST00000375943; ENST00000375949; ENST00000476813; ENST00000483406; BC015118; OTTHUMT00000006435; OTTHUMT00000006436; OTTHUMT00000006437	Hs.631869	bladder| liver| mammary gland| pancreas| prostate| spleen| testis| breast (mammary gland) tumor| normal| pancreatic tumor| fetus| adult	NM_007272; ENST00000375943; ENST00000375949; ENST00000476813; ENST00000483406; BC015118; OTTHUMT00000006435; OTTHUMT00000006436; OTTHUMT00000006437	GO:0006508; GO:0006766; GO:0006767; GO:0009235; GO:0044281	proteolysis; vitamin metabolic process; water-soluble vitamin metabolic process; cobalamin metabolic process; small molecule metabolic process	inferred from electronic annotation; traceable author statement	NM_007272; ENST00000375943; ENST00000375949; ENST00000476813; ENST00000483406; BC015118; OTTHUMT00000006435; OTTHUMT00000006436; OTTHUMT00000006437	GO:0005576	extracellular region	traceable author statement	NM_007272; ENST00000375943; ENST00000375949; ENST00000476813; ENST00000483406; BC015118; OTTHUMT00000006435; OTTHUMT00000006436; OTTHUMT00000006437	GO:0004252; GO:0005515; GO:0008233; GO:0008236; GO:0016787	serine-type endopeptidase activity; protein binding; peptidase activity; serine-type peptidase activity; hydrolase activity	inferred from electronic annotation; inferred from physical interaction; traceable author statement				ENST00000375949; OTTHUMT00000006435	Pfam	IPR001254
TC0100006989.hg.1	10.46	10.3	1.12	10.18	10.3	-1.09	10.65	10.3	1.27	10.72	10.69	1.02	10.89	10.69	1.15	10.95	10.69	1.2	NM_001287811; NM_015291; NR_109898; ENST00000375838; ENST00000375847; ENST00000375849; ENST00000472665; ENST00000475133; ENST00000479655; ENST00000483270; ENST00000490811; ENST00000495523; ENST00000616884; BC047363; OTTHUMT00000006764; OTTHUMT00000006765; OTTHUMT00000006766; OTTHUMT00000006767; OTTHUMT00000006768; OTTHUMT00000006769; OTTHUMT00000006770; OTTHUMT00000006771; OTTHUMT00000006772	DNAJC16	DnaJ (Hsp40) homolog, subfamily C, member 16	chr1	1p36.1	23341	NM_001287811; NM_015291; NR_109898; ENST00000375838; ENST00000375847; ENST00000375849; ENST00000472665; ENST00000475133; ENST00000479655; ENST00000483270; ENST00000490811; ENST00000495523; ENST00000616884; BC047363; OTTHUMT00000006764; OTTHUMT00000006765; OTTHUMT00000006766; OTTHUMT00000006767; OTTHUMT00000006768; OTTHUMT00000006769; OTTHUMT00000006770; OTTHUMT00000006771; OTTHUMT00000006772; CCD…	chr1	NM_001287811; NM_015291; NR_109898; ENST00000375838; ENST00000375847; ENST00000375849; ENST00000472665; ENST00000475133; ENST00000479655; ENST00000483270; ENST00000490811; ENST00000495523; ENST00000616884; BC047363; OTTHUMT00000006764; OTTHUMT00000006765; OTTHUMT00000006766; OTTHUMT00000006767; OTTHUMT00000006768; OTTHUMT00000006769; OTTHUMT00000006770; OTTHUMT00000006771; OTTHUMT00000006772	Q9Y2G8; Q5TDG9; B3KN62; B3KMS3; A8K8W4; Q5TDH4; H0YCM8	NM_001287811; NM_015291; NR_109898; ENST00000375838; ENST00000375847; ENST00000375849; ENST00000472665; ENST00000475133; ENST00000479655; ENST00000483270; ENST00000490811; ENST00000495523; ENST00000616884; BC047363; OTTHUMT00000006764; OTTHUMT00000006765; OTTHUMT00000006766; OTTHUMT00000006767; OTTHUMT00000006768; OTTHUMT00000006769; OTTHUMT00000006770; OTTHUMT00000006771; OTTHUMT00000006772	Hs.655410	ascites| blood| bone marrow| brain| connective tissue| embryonic tissue| eye| heart| intestine| kidney| liver| lung| lymph node| mouth| muscle| nerve| ovary| pancreas| pharynx| pituitary gland| placenta| prostate| skin| spleen| testis| thymus| thyroid| trachea| uterus| chondrosarcoma| colorectal tumor| gastrointestinal tumor| germ cell tumor| glioma| head and neck tumor| leukemia| lymphoma| non-n…	NM_001287811; NM_015291; NR_109898; ENST00000375838; ENST00000375847; ENST00000375849; ENST00000472665; ENST00000475133; ENST00000479655; ENST00000483270; ENST00000490811; ENST00000495523; ENST00000616884; BC047363; OTTHUMT00000006764; OTTHUMT00000006765; OTTHUMT00000006766; OTTHUMT00000006767; OTTHUMT00000006768; OTTHUMT00000006769; OTTHUMT00000006770; OTTHUMT00000006771; OTTHUMT00000006772	GO:0045454	cell redox homeostasis	inferred from electronic annotation	NM_001287811; NM_015291; NR_109898; ENST00000375838; ENST00000375847; ENST00000375849; ENST00000472665; ENST00000475133; ENST00000479655; ENST00000483270; ENST00000490811; ENST00000495523; ENST00000616884; BC047363; OTTHUMT00000006764; OTTHUMT00000006765; OTTHUMT00000006766; OTTHUMT00000006767; OTTHUMT00000006768; OTTHUMT00000006769; OTTHUMT00000006770; OTTHUMT00000006771; OTTHUMT00000006772	GO:0005623; GO:0016021; GO:0016020	cell; integral component of membrane; membrane	inferred from electronic annotation								ENST00000375838; ENST00000375847; ENST00000375849; OTTHUMT00000006764; OTTHUMT00000006765; OTTHUMT00000006766; OTTHUMT00000006768	Pfam	IPR001623; IPR013766
TC0100006991.hg.1	12.23	12.45	-1.17	12.24	12.45	-1.16	12.14	12.45	-1.24	11.92	12.05	-1.09	11.85	12.05	-1.14	11.81	12.05	-1.18	NM_006511; NM_032341; ENST00000320153; ENST00000345034; ENST00000480945; ENST00000483899; ENST00000486680; ENST00000546927; ENST00000548451; BC006011; OTTHUMT00000006826; OTTHUMT00000006827; OTTHUMT00000006828; OTTHUMT00000006829; OTTHUMT00000145500; OTTHUMT00000404333; OTTHUMT00000404334; uc010obn.2	RSC1A1; DDI2	regulatory solute carrier protein, family 1, member 1; DNA-damage inducible 1 homolog 2	chr1	1p36.1; 1p36.21	6248; 84301	NM_006511; NM_032341; ENST00000320153; ENST00000345034; ENST00000480945; ENST00000483899; ENST00000486680; ENST00000546927; ENST00000548451; BC006011; OTTHUMT00000006826; OTTHUMT00000006827; OTTHUMT00000006828; OTTHUMT00000006829; OTTHUMT00000145500; OTTHUMT00000404333; OTTHUMT00000404334; uc010obn.2; CCDS161.1; CCDS30607.1; DDI2andRSC1A1.gAug10; DDI2andRSC1A1.hAug10; hsa_circ_0000019; hsa_circ_0…	chr1	NM_006511; NM_032341; ENST00000320153; ENST00000345034; ENST00000480945; ENST00000483899; ENST00000486680; ENST00000546927; ENST00000548451; BC006011; OTTHUMT00000006826; OTTHUMT00000006827; OTTHUMT00000006828; OTTHUMT00000006829; OTTHUMT00000404333; OTTHUMT00000404334	Q92681; Q5TDH0; H0YII4; H0YI90	NM_006511; NM_032341; ENST00000320153; ENST00000345034; ENST00000480945; ENST00000483899; ENST00000486680; ENST00000546927; ENST00000548451; BC006011; OTTHUMT00000006826; OTTHUMT00000006827; OTTHUMT00000006828; OTTHUMT00000006829; OTTHUMT00000145500; OTTHUMT00000404333; OTTHUMT00000404334; uc010obn.2	Hs.239459; Hs.718857	ear| embryonic tissue| intestine| kidney| liver| lung| mouth| nerve| placenta| prostate| thyroid| colorectal tumor| head and neck tumor| liver tumor| normal| prostate cancer|embryoid body| blastocyst| fetus| juvenile| adult; brain| connective tissue| embryonic tissue| intestine| kidney| larynx| liver| lung| lymph node| mammary gland| mouth| muscle| pharynx| prostate| stomach| testis| thyroid| tra…	NM_006511; NM_032341; ENST00000320153; ENST00000345034; ENST00000480945; ENST00000483899; ENST00000486680; ENST00000546927; ENST00000548451; BC006011; OTTHUMT00000006826; OTTHUMT00000006827; OTTHUMT00000006828; OTTHUMT00000006829; OTTHUMT00000145500; OTTHUMT00000404333; OTTHUMT00000404334; uc010obn.2	GO:0006351; GO:0006355; GO:0006810; GO:0051051; GO:0006508	transcription, DNA-templated; regulation of transcription, DNA-templated; transport; negative regulation of transport; proteolysis	inferred from electronic annotation; traceable author statement; inferred from direct assay	NM_006511; NM_032341; ENST00000320153; ENST00000345034; ENST00000480945; ENST00000483899; ENST00000486680; ENST00000546927; ENST00000548451; BC006011; OTTHUMT00000006826; OTTHUMT00000006827; OTTHUMT00000006828; OTTHUMT00000006829; OTTHUMT00000145500; OTTHUMT00000404333; OTTHUMT00000404334; uc010obn.2	GO:0005634; GO:0005654; GO:0005794; GO:0005886; GO:0030054; GO:0043231; GO:0016020; GO:0005737	nucleus; nucleoplasm; Golgi apparatus; plasma membrane; cell junction; intracellular membrane-bounded organelle; membrane; cytoplasm	inferred from direct assay; inferred from electronic annotation	NM_006511; NM_032341; ENST00000320153; ENST00000345034; ENST00000480945; ENST00000483899; ENST00000486680; ENST00000546927; ENST00000548451; BC006011; OTTHUMT00000006826; OTTHUMT00000006827; OTTHUMT00000006828; OTTHUMT00000006829; OTTHUMT00000145500; OTTHUMT00000404333; OTTHUMT00000404334; uc010obn.2	GO:0008200; GO:0004190; GO:0005515	ion channel inhibitor activity; aspartic-type endopeptidase activity; protein binding	traceable author statement; inferred from electronic annotation				ENST00000480945; OTTHUMT00000006826	Pfam	IPR000626; IPR019103; IPR013242; IPR018061
TC0100006994.hg.1	9.01	9.37	-1.28	9.49	9.37	1.09	9.44	9.37	1.05	8.97	9.17	-1.15	9.6	9.17	1.34	9.17	9.17	-1	NM_015164; ENST00000375793; ENST00000375799; ENST00000462455; ENST00000477849; OTTHUMT00000008463; OTTHUMT00000008464; OTTHUMT00000008465; OTTHUMT00000008466; uc010obo.2	PLEKHM2	pleckstrin homology domain containing, family M (with RUN domain) member 2	chr1	1p36.21	23207	NM_015164; ENST00000375793; ENST00000375799; ENST00000462455; ENST00000477849; OTTHUMT00000008463; OTTHUMT00000008464; OTTHUMT00000008465; OTTHUMT00000008466; uc010obo.2; CCDS44063.1; hsa_circ_0000021; hsa_circ_0002733; hsa_circ_0010061; hsa_circ_0010062; hsa_circ_0010063; hsa_circ_0010064; hsa_circ_0010065; hsa_circ_0010066; hsa_circ_0010067; hsa_circ_0010068; hsa_circ_0010069; hsa_circ_0010070;…	chr1	NM_015164; ENST00000375793; ENST00000375799; ENST00000462455; ENST00000477849; OTTHUMT00000008463; OTTHUMT00000008464; OTTHUMT00000008465; OTTHUMT00000008466; uc010obo.2	Q8IWE5; B4E3V0; Q5VVD7	NM_015164; ENST00000375793; ENST00000375799; ENST00000462455; ENST00000477849; OTTHUMT00000008463; OTTHUMT00000008464; OTTHUMT00000008465; OTTHUMT00000008466; uc010obo.2	Hs.646775	ascites| blood| bone| bone marrow| brain| cervix| connective tissue| embryonic tissue| esophagus| eye| heart| intestine| kidney| liver| lung| lymph| lymph node| mammary gland| muscle| nerve| ovary| pancreas| parathyroid| pharynx| pituitary gland| placenta| prostate| salivary gland| skin| spleen| stomach| testis| thymus| thyroid| tonsil| uterus| breast (mammary gland) tumor| cervical tumor| chondr…	NM_015164; ENST00000375793; ENST00000375799; ENST00000462455; ENST00000477849; OTTHUMT00000008463; OTTHUMT00000008464; OTTHUMT00000008465; OTTHUMT00000008466; uc010obo.2	GO:0007030; GO:0032880	Golgi organization; regulation of protein localization	inferred from mutant phenotype	NM_015164; ENST00000375793; ENST00000375799; ENST00000462455; ENST00000477849; OTTHUMT00000008463; OTTHUMT00000008464; OTTHUMT00000008465; OTTHUMT00000008466; uc010obo.2	GO:0005737	cytoplasm	inferred from electronic annotation	NM_015164; ENST00000375793; ENST00000375799; ENST00000462455; ENST00000477849; OTTHUMT00000008463; OTTHUMT00000008464; OTTHUMT00000008465; OTTHUMT00000008466; uc010obo.2	GO:0005515; GO:0019894	protein binding; kinesin binding	inferred from physical interaction; inferred from direct assay				ENST00000375793; ENST00000375799; OTTHUMT00000008463; OTTHUMT00000008464	Pfam	IPR001849; IPR004012
TC0100006997.hg.1	9.08	9.02	1.05	9.25	9.02	1.17	9.32	9.02	1.23	9.2	8.78	1.34	9.05	8.78	1.21	8.8	8.78	1.01	NM_207348; ENST00000294454; ENST00000465495; ENST00000489568; BC027998; OTTHUMT00000008467; OTTHUMT00000008468; OTTHUMT00000008469	SLC25A34	solute carrier family 25, member 34	chr1	1p36.21	284723	NM_207348; ENST00000294454; ENST00000465495; ENST00000489568; BC027998; OTTHUMT00000008467; OTTHUMT00000008468; OTTHUMT00000008469; CCDS162.1; uc001axb.2; uc057cos.1; uc057cot.1	chr1	NM_207348; ENST00000294454; ENST00000465495; ENST00000489568; BC027998; OTTHUMT00000008467; OTTHUMT00000008468; OTTHUMT00000008469	Q6PIV7	NM_207348; ENST00000294454; ENST00000465495; ENST00000489568; BC027998; OTTHUMT00000008467; OTTHUMT00000008468; OTTHUMT00000008469	Hs.631867	adipose tissue| bladder| bone| brain| intestine| lung| mammary gland| muscle| placenta| testis| breast (mammary gland) tumor| germ cell tumor| lung tumor| normal| adult	NM_207348; ENST00000294454; ENST00000465495; ENST00000489568; BC027998; OTTHUMT00000008467; OTTHUMT00000008468; OTTHUMT00000008469	GO:0006810	transport	inferred from electronic annotation	NM_207348; ENST00000294454; ENST00000465495; ENST00000489568; BC027998; OTTHUMT00000008467; OTTHUMT00000008468; OTTHUMT00000008469	GO:0005743; GO:0016021; GO:0005739; GO:0016020	mitochondrial inner membrane; integral component of membrane; mitochondrion; membrane	inferred from electronic annotation								ENST00000294454; OTTHUMT00000008467	Pfam	IPR018108
TC0100006998.hg.1	4.27	4.22	1.03	4.68	4.22	1.37	4.11	4.22	-1.08	4.53	4.27	1.2	4.34	4.27	1.05	3.98	4.27	-1.22	NM_001013641; ENST00000375782; ENST00000465575; BC127706; BC127707; BC137239; BC137240; OTTHUMT00000008471; OTTHUMT00000008472	TMEM82	transmembrane protein 82	chr1	1p36.21	388595	NM_001013641; ENST00000375782; ENST00000465575; BC127706; BC127707; BC137239; BC137240; OTTHUMT00000008471; OTTHUMT00000008472; CCDS30608.1; TMEM82.aAug10; uc001axc.5; uc057cov.1	chr1	NM_001013641; ENST00000375782; ENST00000465575; BC127706; BC127707; BC137239; BC137240; OTTHUMT00000008471; OTTHUMT00000008472	A0PJX8	NM_001013641; ENST00000375782; ENST00000465575; BC127706; BC127707; BC137239; BC137240; OTTHUMT00000008471; OTTHUMT00000008472	Hs.454828	liver| normal| adult					NM_001013641; ENST00000375782; ENST00000465575; BC127706; BC127707; BC137239; BC137240; OTTHUMT00000008471; OTTHUMT00000008472	GO:0016021; GO:0016020	integral component of membrane; membrane	inferred from electronic annotation
TC0100006999.hg.1	5.43	5.28	1.11	5.57	5.28	1.22	5.27	5.28	-1.01	5.2	5.16	1.02	5.45	5.16	1.22	5.39	5.16	1.17	NM_001024215; NM_001024216; NM_017556; ENST00000332305; ENST00000375766; ENST00000375771; ENST00000430076; ENST00000431771; ENST00000441801; ENST00000483633; ENST00000496928; ENST00000502638; ENST00000502739; ENST00000508310; ENST00000509138; ENST00000510393; ENST00000510929; ENST00000514156; BC019895; OTTHUMT00000008510; OTTHUMT00000008511; OTTHUMT00000008512; OTTHUMT00000008513; OTTHUMT00000008…	FBLIM1	filamin binding LIM protein 1	chr1	1p36.21	54751	NM_001024215; NM_001024216; NM_017556; ENST00000332305; ENST00000375766; ENST00000375771; ENST00000430076; ENST00000431771; ENST00000441801; ENST00000483633; ENST00000496928; ENST00000502638; ENST00000502739; ENST00000508310; ENST00000509138; ENST00000510393; ENST00000510929; ENST00000514156; BC019895; OTTHUMT00000008510; OTTHUMT00000008511; OTTHUMT00000008512; OTTHUMT00000008513; OTTHUMT00000008…	chr1	NM_001024215; NM_001024216; NM_017556; ENST00000332305; ENST00000375766; ENST00000375771; ENST00000430076; ENST00000431771; ENST00000441801; ENST00000483633; ENST00000496928; ENST00000502638; ENST00000502739; ENST00000508310; ENST00000509138; ENST00000510393; ENST00000510929; ENST00000514156; BC019895; OTTHUMT00000008510; OTTHUMT00000008511; OTTHUMT00000008512; OTTHUMT00000008513; OTTHUMT00000008…	Q8WUP2; Q5VVD3; E7EPI5; E7EN81; D6R9V9; D6R9I4; E7EWE8; D6RA19; D6RAI6; D6RAI8	NM_001024215; NM_001024216; NM_017556; ENST00000332305; ENST00000375766; ENST00000375771; ENST00000430076; ENST00000431771; ENST00000441801; ENST00000483633; ENST00000496928; ENST00000502638; ENST00000502739; ENST00000508310; ENST00000509138; ENST00000510393; ENST00000510929; ENST00000514156; BC019895; OTTHUMT00000008510; OTTHUMT00000008511; OTTHUMT00000008512; OTTHUMT00000008513; OTTHUMT00000008…	Hs.530101	adrenal gland| ascites| bladder| bone| bone marrow| brain| cervix| connective tissue| embryonic tissue| esophagus| eye| heart| intestine| kidney| larynx| liver| lung| mammary gland| mouth| muscle| ovary| pancreas| parathyroid| placenta| prostate| salivary gland| skin| spleen| stomach| testis| trachea| umbilical cord| uterus| vascular| cervical tumor| chondrosarcoma| colorectal tumor| esophageal t…	NM_001024215; NM_001024216; NM_017556; ENST00000332305; ENST00000375766; ENST00000375771; ENST00000430076; ENST00000431771; ENST00000441801; ENST00000483633; ENST00000496928; ENST00000502638; ENST00000502739; ENST00000508310; ENST00000509138; ENST00000510393; ENST00000510929; ENST00000514156; BC019895; OTTHUMT00000008510; OTTHUMT00000008511; OTTHUMT00000008512; OTTHUMT00000008513; OTTHUMT00000008…	GO:0008360; GO:0016337; GO:0033623; GO:0034329; GO:0007155	regulation of cell shape; single organismal cell-cell adhesion; regulation of integrin activation; cell junction assembly; cell adhesion	inferred from electronic annotation; inferred from mutant phenotype; traceable author statement	NM_001024215; NM_001024216; NM_017556; ENST00000332305; ENST00000375766; ENST00000375771; ENST00000430076; ENST00000431771; ENST00000441801; ENST00000483633; ENST00000496928; ENST00000502638; ENST00000502739; ENST00000508310; ENST00000509138; ENST00000510393; ENST00000510929; ENST00000514156; BC019895; OTTHUMT00000008510; OTTHUMT00000008511; OTTHUMT00000008512; OTTHUMT00000008513; OTTHUMT00000008…	GO:0001725; GO:0005829; GO:0005925; GO:0005938; GO:0005737; GO:0005856; GO:0030054	stress fiber; cytosol; focal adhesion; cell cortex; cytoplasm; cytoskeleton; cell junction	inferred from direct assay; traceable author statement; inferred from electronic annotation	NM_001024215; NM_001024216; NM_017556; ENST00000332305; ENST00000375766; ENST00000375771; ENST00000430076; ENST00000431771; ENST00000441801; ENST00000483633; ENST00000496928; ENST00000502638; ENST00000502739; ENST00000508310; ENST00000509138; ENST00000510393; ENST00000510929; ENST00000514156; BC019895; OTTHUMT00000008510; OTTHUMT00000008511; OTTHUMT00000008512; OTTHUMT00000008513; OTTHUMT00000008…	GO:0005515; GO:0008270; GO:0031005; GO:0046872	protein binding; zinc ion binding; filamin binding; metal ion binding	inferred from physical interaction; inferred from electronic annotation; inferred from direct assay				ENST00000332305; ENST00000375766; ENST00000375771; ENST00000441801; ENST00000502739; OTTHUMT00000008510; OTTHUMT00000008511; OTTHUMT00000008512; OTTHUMT00000008513; OTTHUMT00000368044	Pfam	IPR001781
TC0100007006.hg.1	11.8	12.02	-1.17	11.85	12.02	-1.13	11.86	12.02	-1.12	11.93	11.84	1.06	11.89	11.84	1.04	11.91	11.84	1.05	NM_015001; ENST00000375759; ENST00000438066; ENST00000442985; ENST00000471538; ENST00000487496; OTTHUMT00000025993; OTTHUMT00000025994; OTTHUMT00000025995; OTTHUMT00000025996; OTTHUMT00000025997	SPEN	spen family transcriptional repressor	chr1	1p36	23013	NM_015001; ENST00000375759; ENST00000438066; ENST00000442985; ENST00000471538; ENST00000487496; OTTHUMT00000025993; OTTHUMT00000025994; OTTHUMT00000025995; OTTHUMT00000025996; OTTHUMT00000025997; CCDS164.1; hsa_circ_0002237; hsa_circ_0010104; hsa_circ_0010105; hsa_circ_0010106; hsa_circ_0010107; hsa_circ_0010108; hsa_circ_0010109; hsa_circ_0010110; hsa_circ_0010111; hsa_circ_0010112; hsa_circ_001…	chr1	NM_015001; ENST00000375759; ENST00000438066; ENST00000442985; ENST00000471538; ENST00000487496; OTTHUMT00000025993; OTTHUMT00000025994; OTTHUMT00000025995; OTTHUMT00000025996; OTTHUMT00000025997	Q96T58; F6WRY4; H0Y5U7	NM_015001; ENST00000375759; ENST00000438066; ENST00000442985; ENST00000471538; ENST00000487496; OTTHUMT00000025993; OTTHUMT00000025994; OTTHUMT00000025995; OTTHUMT00000025996; OTTHUMT00000025997	Hs.744843	ascites| bladder| blood| bone| bone marrow| brain| connective tissue| embryonic tissue| eye| heart| intestine| kidney| liver| lung| lymph| lymph node| mammary gland| mouth| muscle| nerve| ovary| pancreas| parathyroid| pharynx| placenta| prostate| skin| stomach| testis| thyroid| uterus| vascular| bladder carcinoma| breast (mammary gland) tumor| chondrosarcoma| colorectal tumor| gastrointestinal tu…	NM_015001; ENST00000375759; ENST00000438066; ENST00000442985; ENST00000471538; ENST00000487496; OTTHUMT00000025993; OTTHUMT00000025994; OTTHUMT00000025995; OTTHUMT00000025996; OTTHUMT00000025997	GO:0000122; GO:0000398; GO:0006351; GO:0007219; GO:0016032; GO:0045892; GO:0045893; GO:0050769; GO:0006355	negative regulation of transcription from RNA polymerase II promoter; mRNA splicing, via spliceosome; transcription, DNA-templated; Notch signaling pathway; viral process; negative regulation of transcription, DNA-templated; positive regulation of transcription, DNA-templated; positive regulation of neurogenesis; regulation of transcription, DNA-templated	inferred from direct assay; not recorded; inferred from electronic annotation; inferred from mutant phenotype	NM_015001; ENST00000375759; ENST00000438066; ENST00000442985; ENST00000471538; ENST00000487496; OTTHUMT00000025993; OTTHUMT00000025994; OTTHUMT00000025995; OTTHUMT00000025996; OTTHUMT00000025997	GO:0005654; GO:0017053; GO:0070062; GO:0005634	nucleoplasm; transcriptional repressor complex; extracellular exosome; nucleus	inferred from direct assay; inferred from electronic annotation	NM_015001; ENST00000375759; ENST00000438066; ENST00000442985; ENST00000471538; ENST00000487496; OTTHUMT00000025993; OTTHUMT00000025994; OTTHUMT00000025995; OTTHUMT00000025996; OTTHUMT00000025997	GO:0000166; GO:0001085; GO:0001191; GO:0003697; GO:0003700; GO:0003714; GO:0005515; GO:0044822; GO:0003676; GO:0003677; GO:0003723	nucleotide binding; RNA polymerase II transcription factor binding; transcriptional repressor activity, RNA polymerase II transcription factor binding; single-stranded DNA binding; transcription factor activity, sequence-specific DNA binding; transcription corepressor activity; protein binding; poly(A) RNA binding; nucleic acid binding; DNA binding; RNA binding	inferred from electronic annotation; inferred from physical interaction; inferred from direct assay				ENST00000375759; ENST00000438066; ENST00000442985; OTTHUMT00000025993; OTTHUMT00000025994; OTTHUMT00000025996	Pfam	IPR000504; IPR012921
TC0100007017.hg.1	4.37	4.6	-1.17	4.64	4.6	1.02	4.58	4.6	-1.02	4.07	4.77	-1.62	4.55	4.77	-1.16	4.77	4.77	1	NM_178840; ENST00000329454; BC017946; OTTHUMT00000026317	C1orf64	chromosome 1 open reading frame 64	chr1	1p36.13	149563	NM_178840; ENST00000329454; BC017946; OTTHUMT00000026317; CCDS166.1; uc001axn.4	chr1	NM_178840; ENST00000329454; BC017946; OTTHUMT00000026317	Q8NEQ6	NM_178840; ENST00000329454; BC017946; OTTHUMT00000026317	Hs.29190	bone| brain| connective tissue| heart| kidney| mammary gland| pituitary gland| prostate| breast (mammary gland) tumor| chondrosarcoma| germ cell tumor| glioma| normal| soft tissue/muscle tissue tumor| fetus| adult																ENST00000329454	Pfam	IPR027852
TC0100007020.hg.1	4.48	5.1	-1.54	4.73	5.1	-1.3	4.84	5.1	-1.2	4.42	4.84	-1.34	5	4.84	1.12	4.29	4.84	-1.47	NM_000085; NM_001165945; ENST00000375667; ENST00000375679; ENST00000431772; ENST00000619181; BC020873; OTTHUMT00000026331; OTTHUMT00000026332; OTTHUMT00000099351	CLCNKB	chloride channel, voltage-sensitive Kb	chr1	1p36	1188	NM_000085; NM_001165945; ENST00000375667; ENST00000375679; ENST00000431772; ENST00000619181; BC020873; OTTHUMT00000026331; OTTHUMT00000026332; OTTHUMT00000099351; CCDS168.1; CCDS57974.1; uc001axx.6; uc001axy.6; uc057cqi.1; uc057cqj.1	chr1	NM_000085; NM_001165945; ENST00000375667; ENST00000375679; ENST00000431772; ENST00000619181; BC020873; OTTHUMT00000026331; OTTHUMT00000026332; OTTHUMT00000099351	P51801; Q8WW53; A8K8H0; Q5T5Q6; A0A087X136	NM_000085; NM_001165945; ENST00000375667; ENST00000375679; ENST00000431772; ENST00000619181; BC020873; OTTHUMT00000026331; OTTHUMT00000026332; OTTHUMT00000099351	Hs.352243	brain| connective tissue| eye| heart| intestine| kidney| pancreas| parathyroid| placenta| prostate| testis| thyroid| uterus| head and neck tumor| kidney tumor| non-neoplasia| normal| retinoblastoma| fetus| adult	NM_000085; NM_001165945; ENST00000375667; ENST00000375679; ENST00000431772; ENST00000619181; BC020873; OTTHUMT00000026331; OTTHUMT00000026332; OTTHUMT00000099351	GO:0006810; GO:0007588; GO:0034220; GO:0055085; GO:1902476; GO:1903959; GO:0006811; GO:0006821; GO:0034765	transport; excretion; ion transmembrane transport; transmembrane transport; chloride transmembrane transport; regulation of anion transmembrane transport; ion transport; chloride transport; regulation of ion transmembrane transport	traceable author statement; inferred from electronic annotation	NM_000085; NM_001165945; ENST00000375667; ENST00000375679; ENST00000431772; ENST00000619181; BC020873; OTTHUMT00000026331; OTTHUMT00000026332; OTTHUMT00000099351	GO:0005886; GO:0005887; GO:0034707; GO:0016020; GO:0016021	plasma membrane; integral component of plasma membrane; chloride channel complex; membrane; integral component of membrane	traceable author statement; inferred from electronic annotation	NM_000085; NM_001165945; ENST00000375667; ENST00000375679; ENST00000431772; ENST00000619181; BC020873; OTTHUMT00000026331; OTTHUMT00000026332; OTTHUMT00000099351	GO:0005247; GO:0046872; GO:0005216; GO:0005244; GO:0005254	voltage-gated chloride channel activity; metal ion binding; ion channel activity; voltage-gated ion channel activity; chloride channel activity	inferred from electronic annotation; traceable author statement				ENST00000375667; ENST00000375679; ENST00000619181; OTTHUMT00000026331; OTTHUMT00000026332; OTTHUMT00000099351	Pfam	IPR000644; IPR001807
TC0100007038.hg.1	9.72	9.15	1.49	9.35	9.15	1.15	10.16	9.15	2.01	9.3	8.9	1.32	9.36	8.9	1.38	9.61	8.9	1.64	NM_001145277; NM_001145278; NM_018090; ENST00000337132; ENST00000443980; ENST00000457722; ENST00000459640; ENST00000486390; ENST00000492095; ENST00000496239; ENST00000504551; ENST00000504858; ENST00000508680; ENST00000509727; ENST00000513161; BC017014; BC018914; OTTHUMT00000006680; OTTHUMT00000006681; OTTHUMT00000006682; OTTHUMT00000006683; OTTHUMT00000006684; OTTHUMT00000368119; OTTHUMT000003681…	NECAP2	NECAP endocytosis associated 2	chr1	1p36.13	55707	NM_001145277; NM_001145278; NM_018090; ENST00000337132; ENST00000443980; ENST00000457722; ENST00000459640; ENST00000486390; ENST00000492095; ENST00000496239; ENST00000504551; ENST00000504858; ENST00000508680; ENST00000509727; ENST00000513161; BC017014; BC018914; OTTHUMT00000006680; OTTHUMT00000006681; OTTHUMT00000006682; OTTHUMT00000006683; OTTHUMT00000006684; OTTHUMT00000368119; OTTHUMT000003681…	chr1	NM_001145277; NM_001145278; NM_018090; ENST00000337132; ENST00000443980; ENST00000457722; ENST00000459640; ENST00000486390; ENST00000492095; ENST00000496239; ENST00000504551; ENST00000504858; ENST00000508680; ENST00000509727; ENST00000513161; BC017014; BC018914; OTTHUMT00000006680; OTTHUMT00000006681; OTTHUMT00000006682; OTTHUMT00000006683; OTTHUMT00000006684; OTTHUMT00000368119; OTTHUMT000003681…	Q9NVZ3; B4DUR7; Q53FE5; A0A024QZ81; F6SKB8; D6RB24; D6RAN6; H0Y970	NM_001145277; NM_001145278; NM_018090; ENST00000337132; ENST00000443980; ENST00000457722; ENST00000459640; ENST00000486390; ENST00000492095; ENST00000496239; ENST00000504551; ENST00000504858; ENST00000508680; ENST00000509727; ENST00000513161; BC017014; BC018914; OTTHUMT00000006680; OTTHUMT00000006681; OTTHUMT00000006682; OTTHUMT00000006683; OTTHUMT00000006684; OTTHUMT00000368119; OTTHUMT000003681…	Hs.437385	adrenal gland| ascites| bladder| blood| bone| bone marrow| brain| cervix| connective tissue| embryonic tissue| esophagus| eye| heart| intestine| kidney| lung| lymph| lymph node| mammary gland| mouth| muscle| ovary| pancreas| parathyroid| pharynx| placenta| prostate| salivary gland| skin| spleen| stomach| testis| thymus| tonsil| umbilical cord| uterus| vascular|adrenal tumor| bladder carcinoma| br…	NM_001145277; NM_001145278; NM_018090; ENST00000337132; ENST00000443980; ENST00000457722; ENST00000459640; ENST00000486390; ENST00000492095; ENST00000496239; ENST00000504551; ENST00000504858; ENST00000508680; ENST00000509727; ENST00000513161; BC017014; BC018914; OTTHUMT00000006680; OTTHUMT00000006681; OTTHUMT00000006682; OTTHUMT00000006683; OTTHUMT00000006684; OTTHUMT00000368119; OTTHUMT000003681…	GO:0006897; GO:0015031; GO:0006810	endocytosis; protein transport; transport	inferred from sequence or structural similarity; inferred from electronic annotation	NM_001145277; NM_001145278; NM_018090; ENST00000337132; ENST00000443980; ENST00000457722; ENST00000459640; ENST00000486390; ENST00000492095; ENST00000496239; ENST00000504551; ENST00000504858; ENST00000508680; ENST00000509727; ENST00000513161; BC017014; BC018914; OTTHUMT00000006680; OTTHUMT00000006681; OTTHUMT00000006682; OTTHUMT00000006683; OTTHUMT00000006684; OTTHUMT00000368119; OTTHUMT000003681…	GO:0005622; GO:0005886; GO:0005905; GO:0030125; GO:0016020; GO:0030665; GO:0031410	intracellular; plasma membrane; coated pit; clathrin vesicle coat; membrane; clathrin-coated vesicle membrane; cytoplasmic vesicle	inferred from direct assay; inferred from electronic annotation; inferred from sequence or structural similarity								ENST00000337132; ENST00000443980; ENST00000457722; OTTHUMT00000006680; OTTHUMT00000006681; OTTHUMT00000006684; OTTHUMT00000368119; OTTHUMT00000368120; OTTHUMT00000368123; OTTHUMT00000368124; OTTHUMT00000368125	Pfam	IPR012466
TC0100007050.hg.1	5.86	5.38	1.39	5.12	5.38	-1.2	5.82	5.38	1.36	4.79	5.3	-1.42	5.19	5.3	-1.08	5.39	5.3	1.06	NM_001310155; ENST00000600179; OTTHUMT00000479157	FAM231B	family with sequence similarity 231, member B	chr1	1p36.13	100133301	NM_001310155; ENST00000600179; OTTHUMT00000479157; uc057crx.1	chr1	NM_001310155; ENST00000600179	A6NCW3; P0DMU5
TC0100007063.hg.1	8.4	7.65	1.68	8.42	7.65	1.7	7.74	7.65	1.06	7.46	7.06	1.31	7.62	7.06	1.47	7.69	7.06	1.54	NM_001310138; OTTHUMT00000479158	FAM231C; FAM231A	family with sequence similarity 231, member C; family with sequence similarity 231, member A	chr1	1p36.13	729587; 729574	NM_001310138; OTTHUMT00000479158; NM_001282321_3; CCDS65427.1; uc031tqx.1; ENST00000434336	chr1	NM_001310138; ENST00000434336	P0DMU4; P0DMU5; P0DMU3
TC0100007091.hg.1	8.55	8.76	-1.15	8.98	8.76	1.16	8.91	8.76	1.11	8.53	8.72	-1.14	8.84	8.72	1.09	9.15	8.72	1.35	hsa_circ_0092359	CROCC	Zhang2013 ALT_ACCEPTOR, ALT_DONOR, coding, INTERNAL, intronic best transcript NM_014675	chr1			hsa_circ_0092359	chr1
TC0100007102.hg.1	4.77	4.44	1.26	4.58	4.44	1.1	4.75	4.44	1.24	4.58	4.48	1.07	4.45	4.48	-1.03	4.7	4.48	1.17	NM_013358; ENST00000375471; ENST00000460293; ENST00000483501; BC130574; BC136402; OTTHUMT00000006621; OTTHUMT00000006622; OTTHUMT00000006797	PADI1	peptidyl arginine deiminase, type I	chr1	1p36.13	29943	NM_013358; ENST00000375471; ENST00000460293; ENST00000483501; BC130574; BC136402; OTTHUMT00000006621; OTTHUMT00000006622; OTTHUMT00000006797; CCDS178.1; PADI1.gAug10; uc001bah.2; uc057cub.1; uc057cuc.1	chr1	NM_013358; ENST00000375471; ENST00000460293; ENST00000483501; BC130574; BC136402; OTTHUMT00000006621; OTTHUMT00000006622; OTTHUMT00000006797	Q9ULC6; B4DDP3; B4DQP2; B2RBF9; B4DPX6	NM_013358; ENST00000375471; ENST00000460293; ENST00000483501; BC130574; BC136402; OTTHUMT00000006621; OTTHUMT00000006622; OTTHUMT00000006797	Hs.412941	brain| esophagus| eye| intestine| kidney| mouth| muscle| pancreas| placenta| skin| stomach| trachea| uterus| colorectal tumor| gastrointestinal tumor| germ cell tumor| head and neck tumor| normal| pancreatic tumor| skin tumor| uterine tumor| fetus| adult	NM_013358; ENST00000375471; ENST00000460293; ENST00000483501; BC130574; BC136402; OTTHUMT00000006621; OTTHUMT00000006622; OTTHUMT00000006797	GO:0018101	protein citrullination	inferred from electronic annotation	NM_013358; ENST00000375471; ENST00000460293; ENST00000483501; BC130574; BC136402; OTTHUMT00000006621; OTTHUMT00000006622; OTTHUMT00000006797	GO:0005737; GO:0070062	cytoplasm; extracellular exosome	inferred from electronic annotation; inferred from direct assay	NM_013358; ENST00000375471; ENST00000460293; ENST00000483501; BC130574; BC136402; OTTHUMT00000006621; OTTHUMT00000006622; OTTHUMT00000006797	GO:0004668; GO:0005509; GO:0016787	protein-arginine deiminase activity; calcium ion binding; hydrolase activity	inferred from electronic annotation	NM_013358	HumanCyc	PWY-4921	ENST00000375471; OTTHUMT00000006621	Pfam	IPR013530; IPR013732; IPR013733
TC0100007103.hg.1	4.37	4.4	-1.02	4.69	4.4	1.22	4.42	4.4	1.01	4.34	4.22	1.09	4.02	4.22	-1.15	4.51	4.22	1.22	NM_016233; ENST00000375460; BC041592; BC109091; BC109092; OTTHUMT00000006805	PADI3	peptidyl arginine deiminase, type III	chr1	1p36.13	51702	NM_016233; ENST00000375460; BC041592; BC109091; BC109092; OTTHUMT00000006805; CCDS179.1; uc001bai.4	chr1	NM_016233; ENST00000375460; BC041592; BC109091; BC109092; OTTHUMT00000006805	Q9ULW8	NM_016233; ENST00000375460; BC041592; BC109091; BC109092; OTTHUMT00000006805	Hs.149195	brain| embryonic tissue| mouth| muscle| pancreas| pharynx| stomach| glioma| head and neck tumor| normal| pancreatic tumor| blastocyst| fetus| adult	NM_016233; ENST00000375460; BC041592; BC109091; BC109092; OTTHUMT00000006805	GO:0018101	protein citrullination	inferred from electronic annotation	NM_016233; ENST00000375460; BC041592; BC109091; BC109092; OTTHUMT00000006805	GO:0005737	cytoplasm	inferred from electronic annotation	NM_016233; ENST00000375460; BC041592; BC109091; BC109092; OTTHUMT00000006805	GO:0004668; GO:0005509; GO:0016787	protein-arginine deiminase activity; calcium ion binding; hydrolase activity	inferred from electronic annotation; traceable author statement	NM_016233	HumanCyc	PWY-4921	ENST00000375460; OTTHUMT00000006805	Pfam	IPR013530; IPR013732; IPR013733
TC0100007105.hg.1	4.01	4.19	-1.14	3.96	4.19	-1.17	4.21	4.19	1.01	4.05	3.88	1.13	4.21	3.88	1.26	3.72	3.88	-1.12	NM_012387; ENST00000375448; ENST00000375453; ENST00000467001; ENST00000468945; ENST00000487048; BC025718; OTTHUMT00000006799; OTTHUMT00000006800; OTTHUMT00000006801; OTTHUMT00000006802; OTTHUMT00000006803	PADI4	peptidyl arginine deiminase, type IV	chr1	1p36.13	23569	NM_012387; ENST00000375448; ENST00000375453; ENST00000467001; ENST00000468945; ENST00000487048; BC025718; OTTHUMT00000006799; OTTHUMT00000006800; OTTHUMT00000006801; OTTHUMT00000006802; OTTHUMT00000006803; CCDS180.1; PADI4.cAug10; uc001baj.3; uc057cud.1; uc057cuf.1; uc057cug.1; uc057cuh.1; NONHSAT001239	chr1	NM_012387; ENST00000375448; ENST00000375453; ENST00000467001; ENST00000468945; ENST00000487048; BC025718; OTTHUMT00000006799; OTTHUMT00000006800; OTTHUMT00000006801; OTTHUMT00000006802; OTTHUMT00000006803	Q9UM07; Q9NRE8; B1AQ67	NM_012387; ENST00000375448; ENST00000375453; ENST00000467001; ENST00000468945; ENST00000487048; BC025718; OTTHUMT00000006799; OTTHUMT00000006800; OTTHUMT00000006801; OTTHUMT00000006802; OTTHUMT00000006803	Hs.522969	blood| bone marrow| brain| eye| intestine| kidney| lung| spleen| testis| leukemia| non-neoplasia| normal| fetus| adult	NM_012387; ENST00000375448; ENST00000375453; ENST00000467001; ENST00000468945; ENST00000487048; BC025718; OTTHUMT00000006799; OTTHUMT00000006800; OTTHUMT00000006801; OTTHUMT00000006802; OTTHUMT00000006803	GO:0006325; GO:0006334; GO:0006338; GO:0006351; GO:0006355; GO:0006464; GO:0016568; GO:0018101; GO:0019827; GO:0036413; GO:0036414; GO:0045087; GO:0002376	chromatin organization; nucleosome assembly; chromatin remodeling; transcription, DNA-templated; regulation of transcription, DNA-templated; cellular protein modification process; chromatin modification; protein citrullination; stem cell population maintenance; histone H3-R26 citrullination; histone citrullination; innate immune response; immune system process	traceable author statement; inferred from sequence or structural similarity; inferred from electronic annotation; inferred from direct assay	NM_012387; ENST00000375448; ENST00000375453; ENST00000467001; ENST00000468945; ENST00000487048; BC025718; OTTHUMT00000006799; OTTHUMT00000006800; OTTHUMT00000006801; OTTHUMT00000006802; OTTHUMT00000006803	GO:0005634; GO:0005654; GO:0005737	nucleus; nucleoplasm; cytoplasm	inferred from direct assay; traceable author statement; inferred from electronic annotation	NM_012387; ENST00000375448; ENST00000375453; ENST00000467001; ENST00000468945; ENST00000487048; BC025718; OTTHUMT00000006799; OTTHUMT00000006800; OTTHUMT00000006801; OTTHUMT00000006802; OTTHUMT00000006803	GO:0004668; GO:0005509; GO:0005515; GO:0016990; GO:0016787; GO:0046872	protein-arginine deiminase activity; calcium ion binding; protein binding; arginine deiminase activity; hydrolase activity; metal ion binding	inferred from direct assay; inferred from physical interaction; inferred from electronic annotation; traceable author statement	NM_012387; BC025718	HumanCyc	PWY-4921	ENST00000375448; ENST00000375453; OTTHUMT00000006799; OTTHUMT00000006800	Pfam	IPR013530; IPR013732; IPR013733
TC0100007108.hg.1	4.73	4.63	1.07	4.84	4.63	1.16	5.3	4.63	1.58	4.57	4.3	1.2	4.47	4.3	1.13	4.73	4.3	1.35	NM_207421; ENST00000619609; OTTHUMT00000006804	PADI6	peptidyl arginine deiminase, type VI	chr1	1p36.13	353238	NM_207421; ENST00000619609; OTTHUMT00000006804; BC153197; CCDS72715.1; ENST00000358481.5; ENST00000434762.2; uc031trf.2	chr1	NM_207421; ENST00000619609; OTTHUMT00000006804	Q6TGC4	NM_207421; ENST00000619609; OTTHUMT00000006804	Hs.531598	skin| normal	NM_207421; ENST00000619609; OTTHUMT00000006804	GO:0007010; GO:0007028; GO:0018101; GO:0043143; GO:0034613	cytoskeleton organization; cytoplasm organization; protein citrullination; regulation of translation by machinery localization; cellular protein localization	inferred from electronic annotation	NM_207421; ENST00000619609; OTTHUMT00000006804	GO:0005634; GO:0005737; GO:0045111	nucleus; cytoplasm; intermediate filament cytoskeleton	inferred from electronic annotation	NM_207421; ENST00000619609; OTTHUMT00000006804	GO:0004668; GO:0005509; GO:0016787; GO:0005515	protein-arginine deiminase activity; calcium ion binding; hydrolase activity; protein binding	inferred from electronic annotation				ENST00000619609; OTTHUMT00000006804	Pfam	IPR013530; IPR013732; IPR013733
TC0100007117.hg.1	4.83	5.19	-1.29	4.86	5.19	-1.26	4.98	5.19	-1.16	4.91	4.83	1.06	4.61	4.83	-1.17	4.96	4.83	1.1	NM_001011722; NM_018125; ENST00000167825; ENST00000361221; ENST00000375408; ENST00000375415; ENST00000466782; ENST00000469726; ENST00000482359; ENST00000482892; ENST00000495593; BC117171; BC143347; OTTHUMT00000007147; OTTHUMT00000007148; OTTHUMT00000007149; OTTHUMT00000007150; OTTHUMT00000007151; OTTHUMT00000007152; OTTHUMT00000007153; OTTHUMT00000007154; OTTHUMT00000007155	ARHGEF10L	Rho guanine nucleotide exchange factor 10 like	chr1	1p36.13	55160	NM_001011722; NM_018125; ENST00000167825; ENST00000361221; ENST00000375408; ENST00000375415; ENST00000466782; ENST00000469726; ENST00000482359; ENST00000482892; ENST00000495593; BC117171; BC143347; OTTHUMT00000007147; OTTHUMT00000007148; OTTHUMT00000007149; OTTHUMT00000007150; OTTHUMT00000007151; OTTHUMT00000007152; OTTHUMT00000007153; OTTHUMT00000007154; OTTHUMT00000007155; CCDS182.1; CCDS30617.…	chr1	NM_001011722; NM_018125; ENST00000167825; ENST00000361221; ENST00000375408; ENST00000375415; ENST00000466782; ENST00000469726; ENST00000482359; ENST00000482892; ENST00000495593; BC117171; BC143347; OTTHUMT00000007147; OTTHUMT00000007148; OTTHUMT00000007149; OTTHUMT00000007150; OTTHUMT00000007151; OTTHUMT00000007152; OTTHUMT00000007153; OTTHUMT00000007154; OTTHUMT00000007155	Q9HCE6; B4DTE2; B3KX74; B4DTL3; Q5VXI4	NM_001011722; NM_018125; ENST00000167825; ENST00000361221; ENST00000375408; ENST00000375415; ENST00000466782; ENST00000469726; ENST00000482359; ENST00000482892; ENST00000495593; BC117171; BC143347; OTTHUMT00000007147; OTTHUMT00000007148; OTTHUMT00000007149; OTTHUMT00000007150; OTTHUMT00000007151; OTTHUMT00000007152; OTTHUMT00000007153; OTTHUMT00000007154; OTTHUMT00000007155	Hs.443460	ascites| bladder| blood| bone| brain| connective tissue| embryonic tissue| esophagus| eye| heart| intestine| kidney| liver| lung| mammary gland| mouth| muscle| nerve| ovary| pancreas| placenta| prostate| skin| spleen| stomach| testis| thymus| thyroid| trachea| uterus| breast (mammary gland) tumor| chondrosarcoma| colorectal tumor| gastrointestinal tumor| germ cell tumor| glioma| head and neck tum…	NM_001011722; NM_018125; ENST00000167825; ENST00000361221; ENST00000375408; ENST00000375415; ENST00000466782; ENST00000469726; ENST00000482359; ENST00000482892; ENST00000495593; BC117171; BC143347; OTTHUMT00000007147; OTTHUMT00000007148; OTTHUMT00000007149; OTTHUMT00000007150; OTTHUMT00000007151; OTTHUMT00000007152; OTTHUMT00000007153; OTTHUMT00000007154; OTTHUMT00000007155	GO:0035023; GO:0043547; GO:0032933; GO:0051496	regulation of Rho protein signal transduction; positive regulation of GTPase activity; SREBP signaling pathway; positive regulation of stress fiber assembly	inferred from electronic annotation; inferred from direct assay	NM_001011722; NM_018125; ENST00000167825; ENST00000361221; ENST00000375408; ENST00000375415; ENST00000466782; ENST00000469726; ENST00000482359; ENST00000482892; ENST00000495593; BC117171; BC143347; OTTHUMT00000007147; OTTHUMT00000007148; OTTHUMT00000007149; OTTHUMT00000007150; OTTHUMT00000007151; OTTHUMT00000007152; OTTHUMT00000007153; OTTHUMT00000007154; OTTHUMT00000007155	GO:0005737; GO:0005829	cytoplasm; cytosol	inferred from electronic annotation; inferred from direct assay	NM_001011722; NM_018125; ENST00000167825; ENST00000361221; ENST00000375408; ENST00000375415; ENST00000466782; ENST00000469726; ENST00000482359; ENST00000482892; ENST00000495593; BC117171; BC143347; OTTHUMT00000007147; OTTHUMT00000007148; OTTHUMT00000007149; OTTHUMT00000007150; OTTHUMT00000007151; OTTHUMT00000007152; OTTHUMT00000007153; OTTHUMT00000007154; OTTHUMT00000007155	GO:0005089; GO:0005085; GO:0005515; GO:0005096	Rho guanyl-nucleotide exchange factor activity; guanyl-nucleotide exchange factor activity; protein binding; GTPase activator activity	inferred from electronic annotation; inferred from direct assay				ENST00000361221; ENST00000375408; ENST00000375415; OTTHUMT00000007147; OTTHUMT00000007148; OTTHUMT00000007149; OTTHUMT00000007151	Pfam	IPR000219
TC0100007127.hg.1	5.83	6.54	-1.63	6.47	6.54	-1.05	6.19	6.54	-1.27	9.56	9.83	-1.2	8.66	9.83	-2.25	8.76	9.83	-2.1	NM_030812; ENST00000375406; ENST00000617065; BC028909; OTTHUMT00000007143; uc001bat.3	ACTL8	actin-like 8	chr1	1p36.13	81569	NM_030812; ENST00000375406; ENST00000617065; BC028909; OTTHUMT00000007143; uc001bat.3; CCDS183.1; hsa_circ_0010229; hsa_circ_0010230; uc057cut.1	chr1	NM_030812; ENST00000375406; ENST00000617065; BC028909; OTTHUMT00000007143; uc001bat.3	Q9H568	NM_030812; ENST00000375406; ENST00000617065; BC028909; OTTHUMT00000007143; uc001bat.3	Hs.2149	brain| cervix| intestine| lung| testis| uterus| germ cell tumor| glioma| lung tumor| lymphoma| normal| adult	NM_030812; ENST00000375406; ENST00000617065; BC028909; OTTHUMT00000007143; uc001bat.3	GO:0030855	epithelial cell differentiation	inferred from expression pattern	NM_030812; ENST00000375406; ENST00000617065; BC028909; OTTHUMT00000007143; uc001bat.3	GO:0005737; GO:0005856	cytoplasm; cytoskeleton	inferred from electronic annotation	NM_030812; ENST00000375406; ENST00000617065; BC028909; OTTHUMT00000007143; uc001bat.3	GO:0005515	protein binding	inferred from physical interaction				ENST00000375406; ENST00000617065; OTTHUMT00000007143	Pfam	IPR004000
TC0100007136.hg.1	5.23	4.81	1.34	5.35	4.81	1.45	5.33	4.81	1.43	5.22	4.56	1.59	5.28	4.56	1.65	4.95	4.56	1.32	NM_032880; ENST00000251296; ENST00000412684; ENST00000473951; ENST00000497331; BC007618; OTTHUMT00000006924; OTTHUMT00000006925; OTTHUMT00000006926; OTTHUMT00000006927	IGSF21	immunoglobin superfamily, member 21	chr1	1p36.13	84966	NM_032880; ENST00000251296; ENST00000412684; ENST00000473951; ENST00000497331; BC007618; OTTHUMT00000006924; OTTHUMT00000006925; OTTHUMT00000006926; OTTHUMT00000006927; CCDS184.1; uc001bau.3; uc001bav.3; uc057cux.1; uc057cuy.1; NONHSAT001264	chr1	NM_032880; ENST00000251296; ENST00000412684; ENST00000473951; ENST00000497331; BC007618; OTTHUMT00000006924; OTTHUMT00000006925; OTTHUMT00000006926; OTTHUMT00000006927	Q96ID5	NM_032880; ENST00000251296; ENST00000412684; ENST00000473951; ENST00000497331; BC007618; OTTHUMT00000006924; OTTHUMT00000006925; OTTHUMT00000006926; OTTHUMT00000006927	Hs.212511	brain| embryonic tissue| eye| kidney| lung| mammary gland| pancreas| prostate| spleen| testis| vascular| breast (mammary gland) tumor| germ cell tumor| glioma| non-neoplasia| normal| pancreatic tumor| primitive neuroectodermal tumor of the CNS| retinoblastoma| fetus| adult					NM_032880; ENST00000251296; ENST00000412684; ENST00000473951; ENST00000497331; BC007618; OTTHUMT00000006924; OTTHUMT00000006925; OTTHUMT00000006926; OTTHUMT00000006927	GO:0005576	extracellular region	inferred from electronic annotation	ENST00000251296	GO:0005515	protein binding	inferred from electronic annotation				ENST00000251296; OTTHUMT00000006924	Pfam	IPR013106
TC0100007144.hg.1	3.95	2.91	2.05	3.27	2.91	1.28	3.03	2.91	1.09	3.45	3.29	1.12	2.91	3.29	-1.3	2.91	3.29	-1.3	NM_152375; ENST00000400664; OTTHUMT00000006923	KLHDC7A	kelch domain containing 7A	chr1	1p36.13	127707	NM_152375; ENST00000400664; OTTHUMT00000006923; CCDS185.2; uc001bax.4; NONHSAT001266	chr1	NM_152375; ENST00000400664; OTTHUMT00000006923	Q5VTJ3; A4FU39; A7E2V3	NM_152375; ENST00000400664; OTTHUMT00000006923	Hs.406913; Hs.710799	brain| kidney| lung| mouth| ovary| thyroid| trachea| germ cell tumor| head and neck tumor| normal| fetus| adult	NM_152375; ENST00000400664; OTTHUMT00000006923	GO:0016567	protein ubiquitination	not recorded	NM_152375; ENST00000400664; OTTHUMT00000006923	GO:0016021; GO:0031463; GO:0016020	integral component of membrane; Cul3-RING ubiquitin ligase complex; membrane	inferred from electronic annotation; not recorded	NM_152375; ENST00000400664; OTTHUMT00000006923	GO:0004842; GO:0005515	ubiquitin-protein transferase activity; protein binding	not recorded; inferred from electronic annotation				ENST00000400664; OTTHUMT00000006923	Pfam	IPR006652
TC0100007147.hg.1	4.57	4.67	-1.07	4.69	4.67	1.01	4.91	4.67	1.18	4.15	4.46	-1.24	4.33	4.46	-1.1	4.26	4.46	-1.15	NM_001135254; NM_002584; NM_013945; ENST00000375375; ENST00000400661; ENST00000420770; BC121165; BC121166; OTTHUMT00000006928; OTTHUMT00000372482; OTTHUMT00000372483; uc001bay.3	PAX7	paired box 7	chr1	1p36.13	5081	NM_001135254; NM_002584; NM_013945; ENST00000375375; ENST00000400661; ENST00000420770; BC121165; BC121166; OTTHUMT00000006928; OTTHUMT00000372482; OTTHUMT00000372483; uc001bay.3; CCDS186.1; CCDS44074.1; CCDS44075.1; PAX7.cAug10; uc001baz.4; uc010oct.3; NONHSAT001270; NONHSAT001271	chr1	NM_001135254; NM_002584; NM_013945; ENST00000375375; ENST00000400661; ENST00000420770; BC121165; BC121166; OTTHUMT00000006928; OTTHUMT00000372482; OTTHUMT00000372483; uc001bay.3	P23759	NM_001135254; NM_002584; NM_013945; ENST00000375375; ENST00000400661; ENST00000420770; BC121165; BC121166; OTTHUMT00000006928; OTTHUMT00000372482; OTTHUMT00000372483; uc001bay.3	Hs.113253	brain| connective tissue| embryonic tissue| eye| kidney| testis| germ cell tumor| glioma| kidney tumor| normal| primitive neuroectodermal tumor of the CNS| soft tissue/muscle tissue tumor| fetus| juvenile| adult	NM_001135254; NM_002584; NM_013945; ENST00000375375; ENST00000400661; ENST00000420770; BC121165; BC121166; OTTHUMT00000006928; OTTHUMT00000372482; OTTHUMT00000372483; uc001bay.3	GO:0006338; GO:0006351; GO:0009653; GO:0010453; GO:0014813; GO:0021527; GO:0021904; GO:0031062; GO:0043066; GO:0043393; GO:0043403; GO:0045944; GO:0048663; GO:0048706; GO:0051216; GO:0060415; GO:2000288; GO:0006355; GO:0007275; GO:0007517; GO:0007519; GO:0010468; GO:0006366	chromatin remodeling; transcription, DNA-templated; anatomical structure morphogenesis; regulation of cell fate commitment; skeletal muscle satellite cell commitment; spinal cord association neuron differentiation; dorsal/ventral neural tube patterning; positive regulation of histone methylation; negative regulation of apoptotic process; regulation of protein binding; skeletal muscle tissue regen…	inferred from electronic annotation; traceable author statement	NM_001135254; NM_002584; NM_013945; ENST00000375375; ENST00000400661; ENST00000420770; BC121165; BC121166; OTTHUMT00000006928; OTTHUMT00000372482; OTTHUMT00000372483; uc001bay.3	GO:0005634	nucleus	inferred from electronic annotation	NM_001135254; NM_002584; NM_013945; ENST00000375375; ENST00000400661; ENST00000420770; BC121165; BC121166; OTTHUMT00000006928; OTTHUMT00000372482; OTTHUMT00000372483; uc001bay.3	GO:0000983; GO:0003700; GO:0043565; GO:0003677; GO:0005515	transcription factor activity, RNA polymerase II core promoter sequence-specific; transcription factor activity, sequence-specific DNA binding; sequence-specific DNA binding; DNA binding; protein binding	inferred from electronic annotation; traceable author statement				ENST00000375375; ENST00000400661; ENST00000420770; OTTHUMT00000006928; OTTHUMT00000372482; OTTHUMT00000372483	Pfam	IPR001356; IPR001523; IPR022106
TC0100007160.hg.1	9.36	10.64	-2.43	10.02	10.64	-1.53	9.01	10.64	-3.09	9.15	9.56	-1.33	9.28	9.56	-1.22	8.78	9.56	-1.72	NM_016183; ENST00000330263; ENST00000479559; ENST00000493700; BC003013; BC006504; OTTHUMT00000007075; OTTHUMT00000007160; OTTHUMT00000007161	MRTO4	MRT4 homolog, ribosome maturation factor	chr1	1p36.13	51154	NM_016183; ENST00000330263; ENST00000479559; ENST00000493700; BC003013; BC006504; OTTHUMT00000007075; OTTHUMT00000007160; OTTHUMT00000007161; CCDS191.1; hsa_circ_0010390; hsa_circ_0010391; hsa_circ_0010392; hsa_circ_0010393; hsa_circ_0010394; hsa_circ_0010395; hsa_circ_0010396; hsa_circ_0010397; uc001bbs.4; uc057cwf.1; uc057cwg.1; NONHSAT001286; NONHSAT001290	chr1	NM_016183; ENST00000330263; ENST00000479559; ENST00000493700; BC003013; BC006504; OTTHUMT00000007075; OTTHUMT00000007160; OTTHUMT00000007161	Q9UKD2; B4DHZ2; A0A024RAE1	NM_016183; ENST00000330263; ENST00000479559; ENST00000493700; BC003013; BC006504; OTTHUMT00000007075; OTTHUMT00000007160; OTTHUMT00000007161	Hs.463797	ascites| bladder| blood| bone| brain| cervix| connective tissue| embryonic tissue| esophagus| eye| heart| intestine| kidney| larynx| liver| lung| lymph| lymph node| mammary gland| muscle| ovary| pancreas| pharynx| placenta| prostate| salivary gland| skin| spleen| stomach| testis| tonsil| uterus| vascular| breast (mammary gland) tumor| cervical tumor| chondrosarcoma| colorectal tumor| esophageal t…	NM_016183; ENST00000330263; ENST00000479559; ENST00000493700; BC003013; BC006504; OTTHUMT00000007075; OTTHUMT00000007160; OTTHUMT00000007161	GO:0042254	ribosome biogenesis	inferred from electronic annotation	NM_016183; ENST00000330263; ENST00000479559; ENST00000493700; BC003013; BC006504; OTTHUMT00000007075; OTTHUMT00000007160; OTTHUMT00000007161	GO:0005634; GO:0005654; GO:0005730; GO:0005737; GO:0031965; GO:0005622; GO:0005840; GO:0030529	nucleus; nucleoplasm; nucleolus; cytoplasm; nuclear membrane; intracellular; ribosome; ribonucleoprotein complex	inferred from direct assay; inferred from electronic annotation	NM_016183; ENST00000330263; ENST00000479559; ENST00000493700; BC003013; BC006504; OTTHUMT00000007075; OTTHUMT00000007160; OTTHUMT00000007161	GO:0005515; GO:0044822	protein binding; poly(A) RNA binding	inferred from physical interaction; inferred from direct assay				ENST00000330263; OTTHUMT00000007075	Pfam	IPR001790
TC0100007162.hg.1	7.44	7.24	1.15	7.49	7.24	1.19	8.03	7.24	1.73	8.27	7.86	1.33	8.49	7.86	1.54	8.18	7.86	1.24	NM_001040125; NM_001040126; NM_001287531; NM_017765; NR_109848; ENST00000375153; ENST00000375155; ENST00000400548; ENST00000432465; ENST00000469076; ENST00000497827; BC015324; OTTHUMT00000007164; OTTHUMT00000007255; OTTHUMT00000289784; OTTHUMT00000289785; OTTHUMT00000289786; OTTHUMT00000289787	PQLC2	PQ loop repeat containing 2	chr1	1p36.13	54896	NM_001040125; NM_001040126; NM_001287531; NM_017765; NR_109848; ENST00000375153; ENST00000375155; ENST00000400548; ENST00000432465; ENST00000469076; ENST00000497827; BC015324; OTTHUMT00000007164; OTTHUMT00000007255; OTTHUMT00000289784; OTTHUMT00000289785; OTTHUMT00000289786; OTTHUMT00000289787; CCDS195.2; CCDS30618.1; hsa_circ_0010399; hsa_circ_0010400; uc001bby.4; uc001bbz.4; uc001bca.4; uc057cw…	chr1	NM_001040125; NM_001040126; NM_001287531; NM_017765; NR_109848; ENST00000375153; ENST00000375155; ENST00000400548; ENST00000432465; ENST00000469076; ENST00000497827; BC015324; OTTHUMT00000007164; OTTHUMT00000007255; OTTHUMT00000289784; OTTHUMT00000289785; OTTHUMT00000289786; OTTHUMT00000289787	Q6ZP29; A0A024RA97; A0A024RAA1; A2A2E6; E9PL93; E9PJZ6	NM_001040125; NM_001040126; NM_001287531; NM_017765; NR_109848; ENST00000375153; ENST00000375155; ENST00000400548; ENST00000432465; ENST00000469076; ENST00000497827; BC015324; OTTHUMT00000007164; OTTHUMT00000007255; OTTHUMT00000289784; OTTHUMT00000289785; OTTHUMT00000289786; OTTHUMT00000289787	Hs.647620	adrenal gland| ascites| bladder| bone marrow| brain| cervix| connective tissue| embryonic tissue| esophagus| heart| intestine| kidney| liver| lung| mammary gland| nerve| pancreas| placenta| prostate| skin| spleen| stomach| testis| thymus| thyroid| uterus| vascular| breast (mammary gland) tumor| cervical tumor| esophageal tumor| gastrointestinal tumor| germ cell tumor| glioma| head and neck tumor|…	NM_001040125; NM_001040126; NM_001287531; NM_017765; NR_109848; ENST00000375153; ENST00000375155; ENST00000400548; ENST00000432465; ENST00000469076; ENST00000497827; BC015324; OTTHUMT00000007164; OTTHUMT00000007255; OTTHUMT00000289784; OTTHUMT00000289785; OTTHUMT00000289786; OTTHUMT00000289787	GO:0015809; GO:0015819; GO:0080144; GO:1903401; GO:1903826; GO:1990822; GO:0006810; GO:0006865; GO:0015802	arginine transport; lysine transport; amino acid homeostasis; L-lysine transmembrane transport; arginine transmembrane transport; basic amino acid transmembrane transport; transport; amino acid transport; basic amino acid transport	inferred from direct assay; inferred from electronic annotation; inferred from sequence or structural similarity	NM_001040125; NM_001040126; NM_001287531; NM_017765; NR_109848; ENST00000375153; ENST00000375155; ENST00000400548; ENST00000432465; ENST00000469076; ENST00000497827; BC015324; OTTHUMT00000007164; OTTHUMT00000007255; OTTHUMT00000289784; OTTHUMT00000289785; OTTHUMT00000289786; OTTHUMT00000289787	GO:0005765; GO:0031301; GO:0043231; GO:0005764; GO:0016020; GO:0016021	lysosomal membrane; integral component of organelle membrane; intracellular membrane-bounded organelle; lysosome; membrane; integral component of membrane	inferred from direct assay; inferred from electronic annotation	NM_001040125; NM_001040126; NM_001287531; NM_017765; NR_109848; ENST00000375153; ENST00000375155; ENST00000400548; ENST00000432465; ENST00000469076; ENST00000497827; BC015324; OTTHUMT00000007164; OTTHUMT00000007255; OTTHUMT00000289784; OTTHUMT00000289785; OTTHUMT00000289786; OTTHUMT00000289787	GO:0015174; GO:0015181; GO:0015189	basic amino acid transmembrane transporter activity; arginine transmembrane transporter activity; L-lysine transmembrane transporter activity	inferred from sequence or structural similarity; inferred from direct assay; inferred from electronic annotation				ENST00000375153; ENST00000375155; ENST00000400548; ENST00000432465; OTTHUMT00000007164; OTTHUMT00000007255; OTTHUMT00000289784; OTTHUMT00000289785; OTTHUMT00000289786; OTTHUMT00000289787	Pfam	IPR006603
TC0100007175.hg.1	2.8	2.91	-1.08	3.04	2.91	1.09	3.26	2.91	1.27	2.85	2.59	1.19	2.97	2.59	1.29	3.18	2.59	1.5	NM_000871; ENST00000289753; BC074995; BC074996; OTTHUMT00000007704	HTR6	5-hydroxytryptamine (serotonin) receptor 6, G protein-coupled	chr1	1p36-p35	3362	NM_000871; ENST00000289753; BC074995; BC074996; OTTHUMT00000007704; CCDS197.1; uc001bcl.5; NONHSAT001319	chr1	NM_000871; ENST00000289753; BC074995; BC074996; OTTHUMT00000007704	P50406	NM_000871; ENST00000289753; BC074995; BC074996; OTTHUMT00000007704	Hs.22180	mammary gland| ovary| breast (mammary gland) tumor| normal| ovarian tumor| adult	NM_000871; ENST00000289753; BC074995; BC074996; OTTHUMT00000007704	GO:0007187; GO:0007210; GO:0007268; GO:0021795; GO:0032008; GO:0007165; GO:0007186; GO:0007420; GO:0007612; GO:0042493; GO:0014050; GO:0014053; GO:0014054; GO:0014058; GO:0032355; GO:0033603; GO:0060291	G-protein coupled receptor signaling pathway, coupled to cyclic nucleotide second messenger; serotonin receptor signaling pathway; synaptic transmission; cerebral cortex cell migration; positive regulation of TOR signaling; signal transduction; G-protein coupled receptor signaling pathway; brain development; learning; response to drug; negative regulation of glutamate secretion; negative regulati…	traceable author statement; inferred from electronic annotation; inferred from sequence or structural similarity; inferred from direct assay	NM_000871; ENST00000289753; BC074995; BC074996; OTTHUMT00000007704	GO:0005886; GO:0005887; GO:0005929; GO:0016020; GO:0016021; GO:0030425	plasma membrane; integral component of plasma membrane; cilium; membrane; integral component of membrane; dendrite	traceable author statement; inferred from electronic annotation	NM_000871; ENST00000289753; BC074995; BC074996; OTTHUMT00000007704	GO:0004969; GO:0004993; GO:0005515; GO:0004871; GO:0004930	histamine receptor activity; serotonin receptor activity; protein binding; signal transducer activity; G-protein coupled receptor activity	traceable author statement; inferred from electronic annotation; inferred from physical interaction	NM_000871; ENST00000289753; BC074995; BC074996; OTTHUMT00000007704	GenMAPP	GPCRDB_Class_A_Rhodopsin-like; Monoamine_GPCRs	ENST00000289753; OTTHUMT00000007704	Pfam	IPR000276
TC0100007184.hg.1	8.65	8.99	-1.27	8.79	8.99	-1.16	8.66	8.99	-1.26	8.39	8.35	1.02	8.63	8.35	1.21	8.59	8.35	1.18	NM_015207; ENST00000375120; ENST00000466697; ENST00000481686; OTTHUMT00000007655; OTTHUMT00000007656; OTTHUMT00000007657	OTUD3	OTU deubiquitinase 3	chr1	1p36.13	23252	NM_015207; ENST00000375120; ENST00000466697; ENST00000481686; OTTHUMT00000007655; OTTHUMT00000007656; OTTHUMT00000007657; CCDS41279.1; hsa_circ_0010413; hsa_circ_0010414; hsa_circ_0010415; hsa_circ_0010416; hsa_circ_0010417; OTUD3.dAug10; uc001bcs.5; uc057cxw.1; uc057cxx.1; chr1_20216877_20234153; chr1_20230759_20231480; NONHSAT001325	chr1	NM_015207; ENST00000375120; ENST00000466697; ENST00000481686; OTTHUMT00000007655; OTTHUMT00000007656; OTTHUMT00000007657	Q5T2D3; Q0VDK5	NM_015207; ENST00000375120; ENST00000466697; ENST00000481686; OTTHUMT00000007655; OTTHUMT00000007656; OTTHUMT00000007657	Hs.374987	blood| bone| brain| embryonic tissue| eye| heart| intestine| kidney| larynx| liver| lung| lymph node| mammary gland| muscle| nerve| pharynx| placenta| prostate| skin| testis| thyroid| uterus| breast (mammary gland) tumor| chondrosarcoma| germ cell tumor| glioma| head and neck tumor| leukemia| non-neoplasia| normal| prostate cancer| retinoblastoma| uterine tumor|embryoid body| blastocyst| fetus| a…	NM_015207; ENST00000375120; ENST00000466697; ENST00000481686; OTTHUMT00000007655; OTTHUMT00000007656; OTTHUMT00000007657	GO:0035871; GO:0044313; GO:0006508	protein K11-linked deubiquitination; protein K6-linked deubiquitination; proteolysis	inferred from direct assay; inferred from electronic annotation					NM_015207; ENST00000375120; ENST00000466697; ENST00000481686; OTTHUMT00000007655; OTTHUMT00000007656; OTTHUMT00000007657	GO:0004843; GO:0008233; GO:0008234; GO:0016787	ubiquitin-specific protease activity; peptidase activity; cysteine-type peptidase activity; hydrolase activity	inferred from direct assay; inferred from electronic annotation				ENST00000375120; OTTHUMT00000007655	Pfam	IPR003323
TC0100007188.hg.1	6.49	6.38	1.07	7.37	6.38	1.99	6.3	6.38	-1.06	6.27	7.05	-1.73	6.82	7.05	-1.18	6.85	7.05	-1.15	NM_000929; ENST00000375108; ENST00000460175; ENST00000465698; ENST00000469069; ENST00000478803; ENST00000486277; ENST00000489871; ENST00000498348; BC036792; OTTHUMT00000007668; OTTHUMT00000007669; OTTHUMT00000007670; OTTHUMT00000007671; OTTHUMT00000007672; OTTHUMT00000007673; OTTHUMT00000007674; OTTHUMT00000091238	PLA2G5	phospholipase A2, group V	chr1	1p36-p34	5322	NM_000929; ENST00000375108; ENST00000460175; ENST00000465698; ENST00000469069; ENST00000478803; ENST00000486277; ENST00000489871; ENST00000498348; BC036792; OTTHUMT00000007668; OTTHUMT00000007669; OTTHUMT00000007670; OTTHUMT00000007671; OTTHUMT00000007672; OTTHUMT00000007673; OTTHUMT00000007674; OTTHUMT00000091238; CCDS202.1; PLA2G5.hAug10; uc001bcy.4; uc057cyf.1; uc057cyg.1; uc057cyh.1; uc057cyi…	chr1	NM_000929; ENST00000375108; ENST00000460175; ENST00000465698; ENST00000469069; ENST00000478803; ENST00000486277; ENST00000489871; ENST00000498348; BC036792; OTTHUMT00000007668; OTTHUMT00000007669; OTTHUMT00000007670; OTTHUMT00000007671; OTTHUMT00000007672; OTTHUMT00000007673; OTTHUMT00000007674; OTTHUMT00000091238	P39877; B3KUQ4	NM_000929; ENST00000375108; ENST00000460175; ENST00000465698; ENST00000469069; ENST00000478803; ENST00000486277; ENST00000489871; ENST00000498348; BC036792; OTTHUMT00000007668; OTTHUMT00000007669; OTTHUMT00000007670; OTTHUMT00000007671; OTTHUMT00000007672; OTTHUMT00000007673; OTTHUMT00000007674; OTTHUMT00000091238	Hs.319438	adrenal gland| bone| brain| eye| heart| lung| pancreas| placenta| prostate| testis| chondrosarcoma| glioma| normal| fetus| adult					NM_000929; ENST00000375108; ENST00000460175; ENST00000465698; ENST00000469069; ENST00000478803; ENST00000486277; ENST00000489871; ENST00000498348; BC036792; OTTHUMT00000007668; OTTHUMT00000007669; OTTHUMT00000007670; OTTHUMT00000007671; OTTHUMT00000007672; OTTHUMT00000007673; OTTHUMT00000007674; OTTHUMT00000091238	GO:0005576; GO:0005794; GO:0005886; GO:0009986; GO:0048471	extracellular region; Golgi apparatus; plasma membrane; cell surface; perinuclear region of cytoplasm	traceable author statement; inferred from electronic annotation	NM_000929; ENST00000375108; ENST00000460175; ENST00000465698; ENST00000469069; ENST00000478803; ENST00000486277; ENST00000489871; ENST00000498348; BC036792; OTTHUMT00000007668; OTTHUMT00000007669; OTTHUMT00000007670; OTTHUMT00000007671; OTTHUMT00000007672; OTTHUMT00000007673; OTTHUMT00000007674; OTTHUMT00000091238	GO:0005509; GO:0008201; GO:0047498; GO:0004623; GO:0016787; GO:0046872	calcium ion binding; heparin binding; calcium-dependent phospholipase A2 activity; phospholipase A2 activity; hydrolase activity; metal ion binding	inferred from electronic annotation; traceable author statement	NM_000929; BC036792	HumanCyc	LIPASYN-PWY	ENST00000375108; OTTHUMT00000007668	Pfam	IPR016090
TC0100007191.hg.1	5.29	5.68	-1.32	5.57	5.68	-1.08	5.35	5.68	-1.26	4.94	5.06	-1.08	5.63	5.06	1.49	5.36	5.06	1.23	NM_022819; ENST00000375102; ENST00000465062; OTTHUMT00000007687; OTTHUMT00000007688	PLA2G2F	phospholipase A2, group IIF	chr1	1p35	64600	NM_022819; ENST00000375102; ENST00000465062; OTTHUMT00000007687; OTTHUMT00000007688; BC156847; CCDS204.2; uc009vpp.2; uc057cym.1; NONHSAT001342	chr1	NM_022819; ENST00000375102; ENST00000465062; OTTHUMT00000007687; OTTHUMT00000007688	Q9BZM2	NM_022819; ENST00000375102; ENST00000465062; OTTHUMT00000007687; OTTHUMT00000007688	Hs.302034	thymus	NM_022819; ENST00000375102; ENST00000465062; OTTHUMT00000007687; OTTHUMT00000007688	GO:0006644; GO:0006654; GO:0016042; GO:0036148; GO:0036149; GO:0036150; GO:0036151; GO:0036152; GO:0044281; GO:0046474; GO:0006629; GO:0008150	phospholipid metabolic process; phosphatidic acid biosynthetic process; lipid catabolic process; phosphatidylglycerol acyl-chain remodeling; phosphatidylinositol acyl-chain remodeling; phosphatidylserine acyl-chain remodeling; phosphatidylcholine acyl-chain remodeling; phosphatidylethanolamine acyl-chain remodeling; small molecule metabolic process; glycerophospholipid biosynthetic process; lipid…	traceable author statement; inferred from electronic annotation; no biological data available	NM_022819; ENST00000375102; ENST00000465062; OTTHUMT00000007687; OTTHUMT00000007688	GO:0005576; GO:0005829	extracellular region; cytosol	non-traceable author statement; traceable author statement; inferred from electronic annotation	NM_022819; ENST00000375102; ENST00000465062; OTTHUMT00000007687; OTTHUMT00000007688	GO:0004623; GO:0005509; GO:0016787; GO:0046872	phospholipase A2 activity; calcium ion binding; hydrolase activity; metal ion binding	non-traceable author statement; inferred from electronic annotation	NM_022819	HumanCyc	LIPASYN-PWY	ENST00000375102; OTTHUMT00000007687	Pfam	IPR016090
TC0100007194.hg.1	4.3	4.04	1.2	4.4	4.04	1.29	4.61	4.04	1.49	4.75	4.34	1.33	3.84	4.34	-1.42	4.59	4.34	1.19	NM_152376; ENST00000375099; BC047428; OTTHUMT00000007693	UBXN10	UBX domain protein 10	chr1	1p36.12	127733	NM_152376; ENST00000375099; BC047428; OTTHUMT00000007693; CCDS205.1; uc001bdb.4	chr1	NM_152376; ENST00000375099; BC047428; OTTHUMT00000007693	Q96LJ8; Q3ZCW1	NM_152376; ENST00000375099; BC047428; OTTHUMT00000007693	Hs.432503	ascites| brain| intestine| kidney| lung| lymph node| mammary gland| ovary| pancreas| pharynx| prostate| stomach| testis| thyroid| trachea| uterus| breast (mammary gland) tumor| colorectal tumor| gastrointestinal tumor| germ cell tumor| leukemia| normal| ovarian tumor| pancreatic tumor| uterine tumor| fetus| adult									ENST00000375099	GO:0005515	protein binding	inferred from electronic annotation				ENST00000375099; OTTHUMT00000007693	Pfam	IPR001012
TC0100007199.hg.1	5.28	5.38	-1.07	5.49	5.38	1.08	6.15	5.38	1.71	4.88	5.46	-1.5	5.46	5.46	-1	5.07	5.46	-1.31	NM_001039500; ENST00000289815; ENST00000375079; ENST00000467486; ENST00000473325; ENST00000485375; ENST00000525343; ENST00000530722; ENST00000534075; OTTHUMT00000007945; OTTHUMT00000007946; OTTHUMT00000007947; OTTHUMT00000242830; OTTHUMT00000389807; OTTHUMT00000389808; OTTHUMT00000389809; uc009vps.2	VWA5B1	von Willebrand factor A domain containing 5B1	chr1	1p36.12	127731	NM_001039500; ENST00000289815; ENST00000375079; ENST00000467486; ENST00000473325; ENST00000485375; ENST00000525343; ENST00000530722; ENST00000534075; OTTHUMT00000007945; OTTHUMT00000007946; OTTHUMT00000007947; OTTHUMT00000242830; OTTHUMT00000389807; OTTHUMT00000389808; OTTHUMT00000389809; uc009vps.2; hsa_circ_0010418; uc057cys.1; uc057cyt.1; uc057cyu.1; uc057cyw.1; uc057cyx.1; uc057cyy.1; uc057cy…	chr1	NM_001039500; ENST00000289815; ENST00000375079; ENST00000467486; ENST00000473325; ENST00000485375; ENST00000525343; ENST00000530722; ENST00000534075; OTTHUMT00000007945; OTTHUMT00000007946; OTTHUMT00000007947; OTTHUMT00000242830; OTTHUMT00000389807; OTTHUMT00000389808; OTTHUMT00000389809; uc009vps.2	Q5TIE3; B4DIV5; H0YED8; E9PNX8; E9PMB3; E9PP07; E9PQ62	NM_001039500; ENST00000289815; ENST00000375079; ENST00000467486; ENST00000473325; ENST00000485375; ENST00000525343; ENST00000530722; ENST00000534075; OTTHUMT00000007945; OTTHUMT00000007946; OTTHUMT00000007947; OTTHUMT00000242830; OTTHUMT00000389807; OTTHUMT00000389808; OTTHUMT00000389809; uc009vps.2	Hs.205178	brain| liver| lung| testis| germ cell tumor| normal| fetus| adult					NM_001039500; ENST00000289815; ENST00000375079; ENST00000467486; ENST00000473325; ENST00000485375; ENST00000525343; ENST00000530722; ENST00000534075; OTTHUMT00000007945; OTTHUMT00000007946; OTTHUMT00000007947; OTTHUMT00000242830; OTTHUMT00000389807; OTTHUMT00000389808; OTTHUMT00000389809; uc009vps.2	GO:0005576	extracellular region	inferred from electronic annotation								ENST00000289815; ENST00000375079; ENST00000530722; ENST00000534075; OTTHUMT00000007945	Pfam	IPR013694; IPR002035
TC0100007205.hg.1	4	3.93	1.04	4.06	3.93	1.09	4.37	3.93	1.35	3.84	3.8	1.03	4.06	3.8	1.19	3.94	3.8	1.1	NM_207334; ENST00000332947; BC142610; BC142686; OTTHUMT00000127759	FAM43B	family with sequence similarity 43, member B	chr1	1p36.12	163933	NM_207334; ENST00000332947; BC142610; BC142686; OTTHUMT00000127759; CCDS209.1; uc001bdj.4	chr1	NM_207334; ENST00000332947; BC142610; BC142686; OTTHUMT00000127759	Q6ZT52	NM_207334; ENST00000332947; BC142610; BC142686; OTTHUMT00000127759	Hs.429179	adrenal gland| bone| brain| kidney| lung| uterus| lung tumor| normal| primitive neuroectodermal tumor of the CNS| soft tissue/muscle tissue tumor| fetus| adult									ENST00000332947	GO:0005515	protein binding	inferred from electronic annotation				ENST00000332947	Pfam	IPR006020
TC0100007206.hg.1	4.7	3.76	1.92	4.15	3.76	1.31	3.91	3.76	1.11	3.74	4.09	-1.27	3.98	4.09	-1.08	4.67	4.09	1.5	NM_001785; ENST00000375071; ENST00000461985; BC054036; OTTHUMT00000007965; OTTHUMT00000007966	CDA	cytidine deaminase	chr1	1p36.2-p35	978	NM_001785; ENST00000375071; ENST00000461985; BC054036; OTTHUMT00000007965; OTTHUMT00000007966; CCDS210.1; uc001bdk.4; uc057cze.1	chr1	NM_001785; ENST00000375071; ENST00000461985; BC054036; OTTHUMT00000007965; OTTHUMT00000007966	P32320; Q6GV32	NM_001785; ENST00000375071; ENST00000461985; BC054036; OTTHUMT00000007965; OTTHUMT00000007966	Hs.466910	blood| bone| bone marrow| brain| cervix| connective tissue| embryonic tissue| eye| intestine| kidney| larynx| liver| lung| mammary gland| pancreas| placenta| prostate| skin| spleen| stomach| testis| uterus| cervical tumor| colorectal tumor| gastrointestinal tumor| germ cell tumor| glioma| head and neck tumor| leukemia| liver tumor| lung tumor| non-neoplasia| normal| pancreatic tumor| prostate can…	NM_001785; ENST00000375071; ENST00000461985; BC054036; OTTHUMT00000007965; OTTHUMT00000007966	GO:0006206; GO:0007166; GO:0008655; GO:0009972; GO:0019858; GO:0030308; GO:0043097; GO:0044281; GO:0045980; GO:0051289; GO:0055086	pyrimidine nucleobase metabolic process; cell surface receptor signaling pathway; pyrimidine-containing compound salvage; cytidine deamination; cytosine metabolic process; negative regulation of cell growth; pyrimidine nucleoside salvage; small molecule metabolic process; negative regulation of nucleotide metabolic process; protein homotetramerization; nucleobase-containing small molecule metabol…	traceable author statement; non-traceable author statement; inferred from direct assay; inferred from electronic annotation	NM_001785; ENST00000375071; ENST00000461985; BC054036; OTTHUMT00000007965; OTTHUMT00000007966	GO:0005576; GO:0005829	extracellular region; cytosol	traceable author statement; non-traceable author statement	NM_001785; ENST00000375071; ENST00000461985; BC054036; OTTHUMT00000007965; OTTHUMT00000007966	GO:0001882; GO:0004126; GO:0005515; GO:0008270; GO:0042803; GO:0003824; GO:0016787; GO:0042802; GO:0046872	nucleoside binding; cytidine deaminase activity; protein binding; zinc ion binding; protein homodimerization activity; catalytic activity; hydrolase activity; identical protein binding; metal ion binding	inferred from direct assay; not recorded; inferred from physical interaction; traceable author statement; inferred from electronic annotation	NM_001785	HumanCyc	P1-PWY; PWY0-1295; PWY0-1298; PWY0-181; PWY0-163; DRIBOPMET-PWY	ENST00000375071; OTTHUMT00000007965	Pfam	IPR002125; IPR013171
TC0100007207.hg.1	6.6	5.98	1.54	5.97	5.98	-1	7.11	5.98	2.18	6.3	6.19	1.08	5.96	6.19	-1.17	6.21	6.19	1.02	NM_032409; NR_106732; ENST00000321556; ENST00000400490; ENST00000492302; ENST00000622012; BC028215; OTTHUMT00000007954; OTTHUMT00000007955; OTTHUMT00000007956; uc001bdm.3	PINK1; MIR6084	PTEN induced putative kinase 1; microRNA 6084	chr1	1p36	65018; 102464833	NM_032409; NR_106732; ENST00000321556; ENST00000400490; ENST00000492302; ENST00000622012; BC028215; OTTHUMT00000007954; OTTHUMT00000007955; OTTHUMT00000007956; uc001bdm.3; CCDS211.1; hsa_circ_0010423; uc031trt.1; uc057czf.1; uc057czg.1; chr1_20964334_20966485; chr1_20972052_20972473; NR_106732.1:1..110:precursor_RNA	chr1	NM_032409; ENST00000321556; ENST00000400490; ENST00000492302; BC028215; OTTHUMT00000007954; OTTHUMT00000007955; OTTHUMT00000007956; uc001bdm.3	Q9BXM7	NM_032409; ENST00000321556; ENST00000400490; ENST00000492302; BC028215; OTTHUMT00000007954; OTTHUMT00000007955; OTTHUMT00000007956; uc001bdm.3	Hs.389171	adipose tissue| adrenal gland| ascites| bladder| blood| bone| bone marrow| brain| cervix| connective tissue| ear| embryonic tissue| eye| heart| intestine| kidney| liver| lung| lymph node| mammary gland| mouth| muscle| nerve| ovary| pancreas| parathyroid| pharynx| pituitary gland| placenta| prostate| salivary gland| skin| spleen| stomach| testis| thymus| thyroid| trachea| uterus| vascular|adrenal …					NM_032409; ENST00000321556; ENST00000400490; ENST00000492302; BC028215; OTTHUMT00000007954; OTTHUMT00000007955; OTTHUMT00000007956; uc001bdm.3	GO:0000151; GO:0000785; GO:0005634; GO:0005737; GO:0005739; GO:0005741; GO:0005742; GO:0005743; GO:0005758; GO:0005829; GO:0005856; GO:0016020; GO:0030424; GO:0031307; GO:0031932; GO:0044297; GO:0048471; GO:0097413; GO:0097449; GO:0016021	ubiquitin ligase complex; chromatin; nucleus; cytoplasm; mitochondrion; mitochondrial outer membrane; mitochondrial outer membrane translocase complex; mitochondrial inner membrane; mitochondrial intermembrane space; cytosol; cytoskeleton; membrane; axon; integral component of mitochondrial outer membrane; TORC2 complex; cell body; perinuclear region of cytoplasm; Lewy body; astrocyte projection;…	inferred from sequence or structural similarity; inferred from direct assay; inferred from genetic interaction; inferred from mutant phenotype; traceable author statement; inferred from physical interaction; inferred from electronic annotation	NM_032409; ENST00000321556; ENST00000400490; ENST00000492302; BC028215; OTTHUMT00000007954; OTTHUMT00000007955; OTTHUMT00000007956; uc001bdm.3	GO:0000287; GO:0002020; GO:0004672; GO:0004674; GO:0005515; GO:0005524; GO:0010857; GO:0016301; GO:0016504; GO:0031625; GO:0043422; GO:0055131; GO:0000166; GO:0016740; GO:0046872; GO:0016772	magnesium ion binding; protease binding; protein kinase activity; protein serine/threonine kinase activity; protein binding; ATP binding; calcium-dependent protein kinase activity; kinase activity; peptidase activator activity; ubiquitin protein ligase binding; protein kinase B binding; C3HC4-type RING finger domain binding; nucleotide binding; transferase activity; metal ion binding; transferase…	inferred from direct assay; inferred from physical interaction; traceable author statement; inferred from mutant phenotype; inferred from sequence or structural similarity; non-traceable author statement; inferred from electronic annotation				ENST00000321556; OTTHUMT00000007954	Pfam	IPR000719; IPR001245
TC0100007240.hg.1	8.78	9.03	-1.18	9.12	9.03	1.07	9.38	9.03	1.28	8.98	8.79	1.14	9.27	8.79	1.39	9.41	8.79	1.53	NM_001256416; NM_001256417; NM_032264; NR_046176; ENST00000318220; ENST00000318249; ENST00000342104; ENST00000434838; ENST00000454000; ENST00000467103; ENST00000469876; ENST00000475869; ENST00000477050; ENST00000478653; ENST00000485941; ENST00000486229; ENST00000619554; BC024011; OTTHUMT00000008190; OTTHUMT00000008193; OTTHUMT00000008194; OTTHUMT00000021355; OTTHUMT00000021356; OTTHUMT00000021357…	NBPF3	neuroblastoma breakpoint family, member 3	chr1	1p36.12	84224	NM_001256416; NM_001256417; NM_032264; NR_046176; ENST00000318220; ENST00000318249; ENST00000342104; ENST00000434838; ENST00000454000; ENST00000467103; ENST00000469876; ENST00000475869; ENST00000477050; ENST00000478653; ENST00000485941; ENST00000486229; ENST00000619554; BC024011; OTTHUMT00000008190; OTTHUMT00000008193; OTTHUMT00000008194; OTTHUMT00000021355; OTTHUMT00000021356; OTTHUMT00000021357…	chr1	NM_001256416; NM_001256417; NM_032264; NR_046176; ENST00000318220; ENST00000318249; ENST00000342104; ENST00000434838; ENST00000454000; ENST00000467103; ENST00000469876; ENST00000475869; ENST00000477050; ENST00000478653; ENST00000485941; ENST00000486229; ENST00000619554; BC024011; OTTHUMT00000008190; OTTHUMT00000008193; OTTHUMT00000008194; OTTHUMT00000021355; OTTHUMT00000021356; OTTHUMT00000021357…	Q9H094; B3KTI0; A0A087WUB7; X6RCV0; A0A087WUY9	NM_001256416; NM_001256417; NM_032264; NR_046176; ENST00000318220; ENST00000318249; ENST00000342104; ENST00000434838; ENST00000454000; ENST00000467103; ENST00000469876; ENST00000475869; ENST00000477050; ENST00000478653; ENST00000485941; ENST00000486229; ENST00000619554; BC024011; OTTHUMT00000008190; OTTHUMT00000008193; OTTHUMT00000008194; OTTHUMT00000021355; OTTHUMT00000021356; OTTHUMT00000021357…	Hs.325422	ascites| blood| bone| bone marrow| brain| connective tissue| embryonic tissue| esophagus| eye| heart| intestine| liver| lung| lymph node| mammary gland| ovary| pancreas| placenta| skin| testis| thymus| trachea| uterus| breast (mammary gland) tumor| chondrosarcoma| colorectal tumor| esophageal tumor| gastrointestinal tumor| germ cell tumor| leukemia| liver tumor| normal| ovarian tumor| pancreatic …	NM_001256416; NM_001256417; NM_032264; NR_046176; ENST00000318220; ENST00000318249; ENST00000342104; ENST00000434838; ENST00000454000; ENST00000467103; ENST00000469876; ENST00000475869; ENST00000477050; ENST00000478653; ENST00000485941; ENST00000486229; ENST00000619554; BC024011; OTTHUMT00000008190; OTTHUMT00000008193; OTTHUMT00000008194; OTTHUMT00000021355; OTTHUMT00000021356; OTTHUMT00000021357…	GO:1903955	positive regulation of protein targeting to mitochondrion	inferred from mutant phenotype	NM_001256416; NM_001256417; NM_032264; NR_046176; ENST00000318220; ENST00000318249; ENST00000342104; ENST00000434838; ENST00000454000; ENST00000467103; ENST00000469876; ENST00000475869; ENST00000477050; ENST00000478653; ENST00000485941; ENST00000486229; ENST00000619554; BC024011; OTTHUMT00000008190; OTTHUMT00000008193; OTTHUMT00000008194; OTTHUMT00000021355; OTTHUMT00000021356; OTTHUMT00000021357…	GO:0005737	cytoplasm	inferred from electronic annotation								ENST00000318249; ENST00000342104; ENST00000454000; ENST00000619554; OTTHUMT00000008193; OTTHUMT00000476522; OTTHUMT00000476523	Pfam	IPR010630
TC0100007243.hg.1	2.88	2.78	1.07	2.99	2.78	1.16	2.9	2.78	1.09	2.81	3.17	-1.29	2.92	3.17	-1.19	3	3.17	-1.13	NM_000478; NM_001127501; NM_001177520; ENST00000374829; ENST00000374830; ENST00000374832; ENST00000374840; ENST00000468526; ENST00000539907; ENST00000540617; BC021289; BC066116; BC090861; BC110909; BC126165; BC136325; OTTHUMT00000008202; OTTHUMT00000008203; OTTHUMT00000008204; OTTHUMT00000008205; OTTHUMT00000008206; OTTHUMT00000476516; OTTHUMT00000476517	ALPL	alkaline phosphatase, liver/bone/kidney	chr1	1p36.12	249	NM_000478; NM_001127501; NM_001177520; ENST00000374829; ENST00000374830; ENST00000374832; ENST00000374840; ENST00000468526; ENST00000539907; ENST00000540617; BC021289; BC066116; BC090861; BC110909; BC126165; BC136325; OTTHUMT00000008202; OTTHUMT00000008203; OTTHUMT00000008204; OTTHUMT00000008205; OTTHUMT00000008206; OTTHUMT00000476516; OTTHUMT00000476517; CCDS217.1; CCDS53274.1; CCDS53275.1; hsa_…	chr1	NM_000478; NM_001127501; NM_001177520; ENST00000374829; ENST00000374830; ENST00000374832; ENST00000374840; ENST00000468526; ENST00000539907; ENST00000540617; BC021289; BC066116; BC090861; BC110909; BC126165; BC136325; OTTHUMT00000008202; OTTHUMT00000008203; OTTHUMT00000008204; OTTHUMT00000008205; OTTHUMT00000008206; OTTHUMT00000476516; OTTHUMT00000476517	P05186; B2R6Q2; Q9UIL5; B7Z1D1; Q9Y447; A0A024RAG0; B1ANL0	NM_000478; NM_001127501; NM_001177520; ENST00000374829; ENST00000374830; ENST00000374832; ENST00000374840; ENST00000468526; ENST00000539907; ENST00000540617; BC021289; BC066116; BC090861; BC110909; BC126165; BC136325; OTTHUMT00000008202; OTTHUMT00000008203; OTTHUMT00000008204; OTTHUMT00000008205; OTTHUMT00000008206; OTTHUMT00000476516; OTTHUMT00000476517	Hs.75431	adipose tissue| adrenal gland| blood| bone| brain| cervix| connective tissue| embryonic tissue| eye| heart| intestine| kidney| liver| lung| lymph| lymph node| mammary gland| mouth| nerve| ovary| pancreas| pharynx| placenta| prostate| skin| spleen| testis| thyroid| trachea| uterus|adrenal tumor| breast (mammary gland) tumor| chondrosarcoma| germ cell tumor| glioma| head and neck tumor| kidney tumo…	NM_000478; NM_001127501; NM_001177520; ENST00000374829; ENST00000374830; ENST00000374832; ENST00000374840; ENST00000468526; ENST00000539907; ENST00000540617; BC021289; BC066116; BC090861; BC110909; BC126165; BC136325; OTTHUMT00000008202; OTTHUMT00000008203; OTTHUMT00000008204; OTTHUMT00000008205; OTTHUMT00000008206; OTTHUMT00000476516; OTTHUMT00000476517	GO:0001501; GO:0001649; GO:0001958; GO:0003006; GO:0016311; GO:0032496; GO:0033280; GO:0046677; GO:0051384; GO:0071407; GO:0071529; GO:0008152; GO:0031214; GO:0006470	skeletal system development; osteoblast differentiation; endochondral ossification; developmental process involved in reproduction; dephosphorylation; response to lipopolysaccharide; response to vitamin D; response to antibiotic; response to glucocorticoid; cellular response to organic cyclic compound; cementum mineralization; metabolic process; biomineral tissue development; protein dephosphoryl…	traceable author statement; inferred from direct assay; inferred from electronic annotation; inferred from expression pattern	NM_000478; NM_001127501; NM_001177520; ENST00000374829; ENST00000374830; ENST00000374832; ENST00000374840; ENST00000468526; ENST00000539907; ENST00000540617; BC021289; BC066116; BC090861; BC110909; BC126165; BC136325; OTTHUMT00000008202; OTTHUMT00000008203; OTTHUMT00000008204; OTTHUMT00000008205; OTTHUMT00000008206; OTTHUMT00000476516; OTTHUMT00000476517	GO:0005578; GO:0005615; GO:0005886; GO:0016020; GO:0016021; GO:0031225; GO:0070062; GO:0065010; GO:0031012	proteinaceous extracellular matrix; extracellular space; plasma membrane; membrane; integral component of membrane; anchored component of membrane; extracellular exosome; extracellular membrane-bounded organelle; extracellular matrix	inferred from electronic annotation; inferred from direct assay	NM_000478; NM_001127501; NM_001177520; ENST00000374829; ENST00000374830; ENST00000374832; ENST00000374840; ENST00000468526; ENST00000539907; ENST00000540617; BC021289; BC066116; BC090861; BC110909; BC126165; BC136325; OTTHUMT00000008202; OTTHUMT00000008203; OTTHUMT00000008204; OTTHUMT00000008205; OTTHUMT00000008206; OTTHUMT00000476516; OTTHUMT00000476517	GO:0004035; GO:0005515; GO:0016462; GO:0046872; GO:0003824; GO:0016787; GO:0016791	alkaline phosphatase activity; protein binding; pyrophosphatase activity; metal ion binding; catalytic activity; hydrolase activity; phosphatase activity	inferred from electronic annotation; inferred from physical interaction; inferred from direct assay				ENST00000374830; ENST00000374832; ENST00000374840; ENST00000539907; ENST00000540617; OTTHUMT00000008202; OTTHUMT00000008203; OTTHUMT00000008205; OTTHUMT00000476516; OTTHUMT00000476517	Pfam	IPR001952
TC0100007254.hg.1	7.48	7.08	1.31	6.85	7.08	-1.18	7.01	7.08	-1.05	6.85	7.05	-1.15	6.83	7.05	-1.17	7.01	7.05	-1.03	NM_001013693; ENST00000344642; ENST00000484271; ENST00000543870; BC146860; OTTHUMT00000007601; OTTHUMT00000007602; uc001bfg.1	LDLRAD2	low density lipoprotein receptor class A domain containing 2	chr1	1p36.12	401944	NM_001013693; ENST00000344642; ENST00000484271; ENST00000543870; BC146860; OTTHUMT00000007601; OTTHUMT00000007602; uc001bfg.1; CCDS30624.1; uc001bfh.2; uc057dcl.1; NONHSAT001437	chr1	NM_001013693; ENST00000344642; ENST00000484271; ENST00000543870; BC146860; OTTHUMT00000007601; OTTHUMT00000007602; uc001bfg.1	Q5SZI1	NM_001013693; ENST00000344642; ENST00000484271; ENST00000543870; BC146860; OTTHUMT00000007601; OTTHUMT00000007602; uc001bfg.1	Hs.745158	bladder| bone| brain| embryonic tissue| eye| larynx| lung| prostate| testis| thymus| bladder carcinoma| germ cell tumor| head and neck tumor| non-neoplasia| normal| prostate cancer| fetus| adult					NM_001013693; ENST00000344642; ENST00000484271; ENST00000543870; BC146860; OTTHUMT00000007601; OTTHUMT00000007602; uc001bfg.1	GO:0016021; GO:0016020	integral component of membrane; membrane	inferred from electronic annotation	ENST00000344642; ENST00000543870	GO:0005515	protein binding	inferred from electronic annotation				ENST00000344642; ENST00000543870; OTTHUMT00000007601	Pfam	IPR002172
TC0100007255.hg.1	5.61	4.79	1.77	4.92	4.79	1.1	4.49	4.79	-1.23	4.96	4.71	1.19	4.3	4.71	-1.33	4.72	4.71	1.01	hsa_circ_0008411	HSPG2	Jeck2013 ANTISENSE, CDS, coding, INTERNAL, intronic, OVCODE, OVEXON best transcript NM_005529	chr1			hsa_circ_0008411	chr1
TC0100007261.hg.1	5.65	5.25	1.32	5.68	5.25	1.35	5.72	5.25	1.38	5.1	5.3	-1.15	5.33	5.3	1.02	5.79	5.3	1.4	NM_007352; ENST00000337107; ENST00000374666; ENST00000400277; ENST00000473526; BC005216; OTTHUMT00000007797; OTTHUMT00000096534; OTTHUMT00000096535; OTTHUMT00000096536	CELA3B	chymotrypsin-like elastase family, member 3B	chr1	1p36.12	23436	NM_007352; ENST00000337107; ENST00000374666; ENST00000400277; ENST00000473526; BC005216; OTTHUMT00000007797; OTTHUMT00000096534; OTTHUMT00000096535; OTTHUMT00000096536; CCDS219.1; uc001bfk.4; uc057dda.1; uc057ddb.1; uc057ddc.1; NONHSAT001449	chr1	NM_007352; ENST00000337107; ENST00000374666; ENST00000400277; ENST00000473526; BC005216; OTTHUMT00000007797; OTTHUMT00000096534; OTTHUMT00000096535; OTTHUMT00000096536	P08861; A0A0A0MRS2; A0A0A0MSA6	NM_007352; ENST00000337107; ENST00000374666; ENST00000400277; ENST00000473526; BC005216; OTTHUMT00000007797; OTTHUMT00000096534; OTTHUMT00000096535; OTTHUMT00000096536	Hs.728752	bladder| blood| connective tissue| liver| pancreas| normal| pancreatic tumor| soft tissue/muscle tissue tumor| fetus| adult	NM_007352; ENST00000337107; ENST00000374666; ENST00000400277; ENST00000473526; BC005216; OTTHUMT00000007797; OTTHUMT00000096534; OTTHUMT00000096535; OTTHUMT00000096536	GO:0006508; GO:0008203	proteolysis; cholesterol metabolic process	inferred from electronic annotation; traceable author statement	NM_007352; ENST00000337107; ENST00000374666; ENST00000400277; ENST00000473526; BC005216; OTTHUMT00000007797; OTTHUMT00000096534; OTTHUMT00000096535; OTTHUMT00000096536	GO:0005615	extracellular space	not recorded	NM_007352; ENST00000337107; ENST00000374666; ENST00000400277; ENST00000473526; BC005216; OTTHUMT00000007797; OTTHUMT00000096534; OTTHUMT00000096535; OTTHUMT00000096536	GO:0004252; GO:0008233; GO:0008236; GO:0016787	serine-type endopeptidase activity; peptidase activity; serine-type peptidase activity; hydrolase activity	non-traceable author statement; traceable author statement; inferred from electronic annotation				ENST00000337107; ENST00000374666; ENST00000400277; OTTHUMT00000007797; OTTHUMT00000096534; OTTHUMT00000096536	Pfam	IPR001254
TC0100007264.hg.1	4.86	4.82	1.03	4.5	4.82	-1.25	4.05	4.82	-1.7	4.13	4.29	-1.12	4.48	4.29	1.14	4.69	4.29	1.32	NM_005747; ENST00000290122; ENST00000374663; ENST00000400271; BC005918; BC007028; BC008383; BC015103; OTTHUMT00000007791; OTTHUMT00000007793; OTTHUMT00000096533	CELA3A	chymotrypsin-like elastase family, member 3A	chr1	1p36.12	10136	NM_005747; ENST00000290122; ENST00000374663; ENST00000400271; BC005918; BC007028; BC008383; BC015103; OTTHUMT00000007791; OTTHUMT00000007793; OTTHUMT00000096533; CCDS220.1; uc001bfl.4; uc057ddf.1; uc057ddg.1	chr1	NM_005747; ENST00000290122; ENST00000374663; ENST00000400271; BC005918; BC007028; BC008383; BC015103; OTTHUMT00000007791; OTTHUMT00000007793; OTTHUMT00000096533	P09093; Q96QL8; B1AQ52; B1AQ55	NM_005747; ENST00000290122; ENST00000374663; ENST00000400271; BC005918; BC007028; BC008383; BC015103; OTTHUMT00000007791; OTTHUMT00000007793; OTTHUMT00000096533	Hs.181289	bladder| brain| liver| pancreas| prostate| skin| thymus| normal| pancreatic tumor| fetus| adult	NM_005747; ENST00000290122; ENST00000374663; ENST00000400271; BC005918; BC007028; BC008383; BC015103; OTTHUMT00000007791; OTTHUMT00000007793; OTTHUMT00000096533	GO:0006508; GO:0007586; GO:0008203	proteolysis; digestion; cholesterol metabolic process	inferred from electronic annotation; traceable author statement	NM_005747; ENST00000290122; ENST00000374663; ENST00000400271; BC005918; BC007028; BC008383; BC015103; OTTHUMT00000007791; OTTHUMT00000007793; OTTHUMT00000096533	GO:0005615	extracellular space	not recorded	NM_005747; ENST00000290122; ENST00000374663; ENST00000400271; BC005918; BC007028; BC008383; BC015103; OTTHUMT00000007791; OTTHUMT00000007793; OTTHUMT00000096533	GO:0004252; GO:0008233; GO:0008236; GO:0016787	serine-type endopeptidase activity; peptidase activity; serine-type peptidase activity; hydrolase activity	inferred from electronic annotation; traceable author statement	NM_005747; ENST00000290122; ENST00000374663; ENST00000400271; BC005918; BC007028; BC008383; BC015103; OTTHUMT00000007791; OTTHUMT00000007793; OTTHUMT00000096533	GenMAPP	GPCRDB_Class_A_Rhodopsin-like; GPCRDB_Other; Peptide_GPCRs	ENST00000290122; ENST00000374663; ENST00000400271; OTTHUMT00000007791; OTTHUMT00000007793; OTTHUMT00000096533	Pfam	IPR001254
TC0100007268.hg.1	13.99	13.95	1.03	13.94	13.95	-1.01	14.12	13.95	1.13	14.63	14.65	-1.01	14.84	14.65	1.14	14.81	14.65	1.11	NM_001039802; NM_001791; NM_044472; ENST00000315554; ENST00000344548; ENST00000400259; ENST00000411827; ENST00000498236; BC002711; BC003682; BC018266; OTTHUMT00000007787; OTTHUMT00000008075; OTTHUMT00000008076; OTTHUMT00000008077	CDC42	cell division cycle 42	chr1	1p36.1	998	NM_001039802; NM_001791; NM_044472; ENST00000315554; ENST00000344548; ENST00000400259; ENST00000411827; ENST00000498236; BC002711; BC003682; BC018266; OTTHUMT00000007787; OTTHUMT00000008075; OTTHUMT00000008076; OTTHUMT00000008077; CCDS221.1; CCDS222.1; hsa_circ_0005576; hsa_circ_0007604; hsa_circ_0010784; hsa_circ_0010785; hsa_circ_0010786; hsa_circ_0010787; hsa_circ_0010788; hsa_circ_0010789; hs…	chr1	NM_001039802; NM_001791; NM_044472; ENST00000315554; ENST00000344548; ENST00000400259; ENST00000411827; ENST00000498236; BC002711; BC003682; BC018266; OTTHUMT00000007787; OTTHUMT00000008075; OTTHUMT00000008076; OTTHUMT00000008077	P60953; Q9UJM0; Q9UJM1; B4E1U9; B7ZAY4; B4DMH5; A0A024RAE4; A0A024RAE6; Q5JYX0	NM_001039802; NM_001791; NM_044472; ENST00000315554; ENST00000344548; ENST00000400259; ENST00000411827; ENST00000498236; BC002711; BC003682; BC018266; OTTHUMT00000007787; OTTHUMT00000008075; OTTHUMT00000008076; OTTHUMT00000008077	Hs.467637	adipose tissue| adrenal gland| ascites| bladder| blood| bone| bone marrow| brain| cervix| connective tissue| ear| embryonic tissue| esophagus| eye| heart| intestine| kidney| larynx| liver| lung| lymph node| mammary gland| mouth| muscle| nerve| ovary| pancreas| parathyroid| pharynx| pituitary gland| placenta| prostate| salivary gland| skin| spleen| stomach| testis| thymus| thyroid| trachea| umbili…									NM_001039802; NM_001791; NM_044472; ENST00000315554; ENST00000344548; ENST00000400259; ENST00000411827; ENST00000498236; BC002711; BC003682; BC018266; OTTHUMT00000007787; OTTHUMT00000008075; OTTHUMT00000008076; OTTHUMT00000008077	GO:0003924; GO:0005515; GO:0005525; GO:0019901; GO:0030742; GO:0031435; GO:0031996; GO:0034191; GO:0042802; GO:0061630; GO:0000166	GTPase activity; protein binding; GTP binding; protein kinase binding; GTP-dependent protein binding; mitogen-activated protein kinase kinase kinase binding; thioesterase binding; apolipoprotein A-I receptor binding; identical protein binding; ubiquitin protein ligase activity; nucleotide binding	traceable author statement; inferred from physical interaction; inferred from direct assay; inferred from electronic annotation	NM_001039802; NM_001791; NM_044472; ENST00000315554; ENST00000344548; ENST00000400259; ENST00000411827; ENST00000498236; BC002711; BC003682; BC018266; OTTHUMT00000007787; OTTHUMT00000008075; OTTHUMT00000008076; OTTHUMT00000008077	GenMAPP	G13_Signaling_Pathway; Integrin-mediated_cell_adhesion_KEGG	ENST00000315554; ENST00000344548; ENST00000400259; ENST00000411827; OTTHUMT00000007787; OTTHUMT00000008075; OTTHUMT00000008077	Pfam	IPR001806; IPR006689; IPR013684
TC0100007283.hg.1	9.3	9.37	-1.05	9.16	9.37	-1.15	9.96	9.37	1.5	10.68	10.44	1.19	10.21	10.44	-1.17	10.11	10.44	-1.25	NM_001083621; NM_014870; ENST00000374651; ENST00000375647; ENST00000400239; ENST00000404138; BC114607; OTTHUMT00000008094; OTTHUMT00000008095; uc001bft.2; uc009vqi.1	ZBTB40	zinc finger and BTB domain containing 40	chr1	1p36	9923	NM_001083621; NM_014870; ENST00000374651; ENST00000375647; ENST00000400239; ENST00000404138; BC114607; OTTHUMT00000008094; OTTHUMT00000008095; uc001bft.2; uc009vqi.1; CCDS224.1; hsa_circ_0007418; hsa_circ_0010793; uc001bfu.3; uc057ddt.1; ZBTB40.cAug10; chr1_22816372_22818026	chr1	NM_001083621; NM_014870; ENST00000374651; ENST00000375647; ENST00000400239; ENST00000404138; BC114607; OTTHUMT00000008094; OTTHUMT00000008095; uc001bft.2; uc009vqi.1	Q9NUA8; B2RBP0; Q1RMZ5; B3KR52; F8WAI8; B1AKC8	NM_001083621; NM_014870; ENST00000374651; ENST00000375647; ENST00000400239; ENST00000404138; BC114607; OTTHUMT00000008094; OTTHUMT00000008095; uc001bft.2; uc009vqi.1	Hs.418966	ascites| blood| bone| brain| connective tissue| embryonic tissue| eye| heart| intestine| kidney| larynx| liver| lung| lymph node| mouth| muscle| nerve| ovary| pancreas| parathyroid| placenta| prostate| skin| spleen| stomach| testis| thymus| tonsil| trachea| uterus| bladder carcinoma| chondrosarcoma| colorectal tumor| gastrointestinal tumor| germ cell tumor| glioma| head and neck tumor| kidney tum…	NM_001083621; NM_014870; ENST00000374651; ENST00000375647; ENST00000400239; ENST00000404138; BC114607; OTTHUMT00000008094; OTTHUMT00000008095; uc001bft.2; uc009vqi.1	GO:0006351; GO:0006355; GO:0006974; GO:0030282	transcription, DNA-templated; regulation of transcription, DNA-templated; cellular response to DNA damage stimulus; bone mineralization	inferred from electronic annotation; inferred from direct assay; non-traceable author statement	NM_001083621; NM_014870; ENST00000374651; ENST00000375647; ENST00000400239; ENST00000404138; BC114607; OTTHUMT00000008094; OTTHUMT00000008095; uc001bft.2; uc009vqi.1	GO:0005634	nucleus	inferred from direct assay; inferred from electronic annotation	NM_001083621; NM_014870; ENST00000374651; ENST00000375647; ENST00000400239; ENST00000404138; BC114607; OTTHUMT00000008094; OTTHUMT00000008095; uc001bft.2; uc009vqi.1	GO:0003677; GO:0046872; GO:0003674; GO:0003676; GO:0005515	DNA binding; metal ion binding; molecular_function; nucleic acid binding; protein binding	inferred from electronic annotation; no biological data available				ENST00000374651; ENST00000375647; ENST00000400239; ENST00000404138; OTTHUMT00000008094	Pfam	IPR000210; IPR007087
TC0100007288.hg.1	3.33	3.53	-1.15	3.67	3.53	1.1	3.5	3.53	-1.02	3.2	3.51	-1.23	3.23	3.51	-1.21	3.49	3.51	-1.01	NM_001006943; NM_020526; ENST00000166244; ENST00000374644; ENST00000538803; OTTHUMT00000008085; OTTHUMT00000008086	EPHA8	EPH receptor A8	chr1	1p36.12	2046	NM_001006943; NM_020526; ENST00000166244; ENST00000374644; ENST00000538803; OTTHUMT00000008085; OTTHUMT00000008086; CCDS225.1; CCDS30626.1; hsa_circ_0010794; uc001bfw.4; uc001bfx.2; uc057ddv.1	chr1	NM_001006943; NM_020526; ENST00000166244; ENST00000374644; ENST00000538803; OTTHUMT00000008085; OTTHUMT00000008086	P29322	NM_001006943; NM_020526; ENST00000166244; ENST00000374644; ENST00000538803; OTTHUMT00000008085; OTTHUMT00000008086	Hs.283613	brain| eye| lung| pancreas| spleen| testis| germ cell tumor| leukemia| normal| pancreatic tumor| primitive neuroectodermal tumor of the CNS| retinoblastoma| fetus| adult	NM_001006943; NM_020526; ENST00000166244; ENST00000374644; ENST00000538803; OTTHUMT00000008085; OTTHUMT00000008086	GO:0006929; GO:0007155; GO:0007411; GO:0016322; GO:0018108; GO:0030155; GO:0031175; GO:0033628; GO:0043410; GO:0043552; GO:0046777; GO:0048013; GO:0006468; GO:0007169; GO:0007275; GO:0007399; GO:0016310	substrate-dependent cell migration; cell adhesion; axon guidance; neuron remodeling; peptidyl-tyrosine phosphorylation; regulation of cell adhesion; neuron projection development; regulation of cell adhesion mediated by integrin; positive regulation of MAPK cascade; positive regulation of phosphatidylinositol 3-kinase activity; protein autophosphorylation; ephrin receptor signaling pathway; prote…	inferred from sequence or structural similarity; inferred from electronic annotation; traceable author statement	NM_001006943; NM_020526; ENST00000166244; ENST00000374644; ENST00000538803; OTTHUMT00000008085; OTTHUMT00000008086	GO:0005886; GO:0005887; GO:0031901; GO:0043005; GO:0005768; GO:0016020; GO:0016021; GO:0042995	plasma membrane; integral component of plasma membrane; early endosome membrane; neuron projection; endosome; membrane; integral component of membrane; cell projection	traceable author statement; inferred from sequence or structural similarity; inferred from electronic annotation	NM_001006943; NM_020526; ENST00000166244; ENST00000374644; ENST00000538803; OTTHUMT00000008085; OTTHUMT00000008086	GO:0005004; GO:0005524; GO:0000166; GO:0004672; GO:0004713; GO:0004714; GO:0005003; GO:0016301; GO:0016740; GO:0005515; GO:0016772	GPI-linked ephrin receptor activity; ATP binding; nucleotide binding; protein kinase activity; protein tyrosine kinase activity; transmembrane receptor protein tyrosine kinase activity; ephrin receptor activity; kinase activity; transferase activity; protein binding; transferase activity, transferring phosphorus-containing groups	inferred from sequence or structural similarity; inferred from electronic annotation				ENST00000166244; ENST00000374644; ENST00000538803; OTTHUMT00000008085; OTTHUMT00000008086	Pfam	IPR001090; IPR001245; IPR001660; IPR003961; IPR027936; IPR000719
TC0100007290.hg.1	4.78	4.91	-1.09	5.12	4.91	1.16	5.14	4.91	1.17	4.93	4.85	1.06	5.43	4.85	1.5	4.84	4.85	-1.01	NM_015991; ENST00000374642; ENST00000402322; ENST00000438241; BC030153; BC071986; OTTHUMT00000008087; OTTHUMT00000096526; OTTHUMT00000317635	C1QA	complement component 1, q subcomponent, A chain	chr1	1p36.12	712	NM_015991; ENST00000374642; ENST00000402322; ENST00000438241; BC030153; BC071986; OTTHUMT00000008087; OTTHUMT00000096526; OTTHUMT00000317635; C1QAandC1QC.bAug10; CCDS226.1; uc001bfy.4; uc057ddw.1; uc057ddx.1	chr1	NM_015991; ENST00000374642; ENST00000402322; ENST00000438241; BC030153; BC071986; OTTHUMT00000008087; OTTHUMT00000096526; OTTHUMT00000317635	P02745; Q9H2L7; A0A024RAG6; X6RLJ0	NM_015991; ENST00000374642; ENST00000402322; ENST00000438241; BC030153; BC071986; OTTHUMT00000008087; OTTHUMT00000096526; OTTHUMT00000317635	Hs.632379	bone| brain| connective tissue| esophagus| eye| heart| intestine| kidney| liver| lung| lymph node| mammary gland| muscle| ovary| pancreas| pituitary gland| placenta| prostate| skin| spleen| stomach| thyroid| umbilical cord| uterus| vascular| breast (mammary gland) tumor| chondrosarcoma| colorectal tumor| esophageal tumor| gastrointestinal tumor| germ cell tumor| glioma| head and neck tumor| kidne…	NM_015991; ENST00000374642; ENST00000402322; ENST00000438241; BC030153; BC071986; OTTHUMT00000008087; OTTHUMT00000096526; OTTHUMT00000317635	GO:0006956; GO:0006958; GO:0007267; GO:0045087; GO:0002376	complement activation; complement activation, classical pathway; cell-cell signaling; innate immune response; immune system process	traceable author statement; inferred from electronic annotation	NM_015991; ENST00000374642; ENST00000402322; ENST00000438241; BC030153; BC071986; OTTHUMT00000008087; OTTHUMT00000096526; OTTHUMT00000317635	GO:0005576; GO:0005581; GO:0005602; GO:0070062	extracellular region; collagen trimer; complement component C1 complex; extracellular exosome	traceable author statement; inferred from electronic annotation; inferred from direct assay	NM_015991; ENST00000374642; ENST00000402322; ENST00000438241; BC030153; BC071986; OTTHUMT00000008087; OTTHUMT00000096526; OTTHUMT00000317635	GO:0005515	protein binding	inferred from physical interaction; inferred from electronic annotation	NM_015991; ENST00000374642; ENST00000402322; ENST00000438241; BC030153; BC071986; OTTHUMT00000008087; OTTHUMT00000096526; OTTHUMT00000317635	GenMAPP	Complement_Activation_Classical	ENST00000374642; ENST00000402322; ENST00000438241; OTTHUMT00000008087; OTTHUMT00000096526; OTTHUMT00000317635	Pfam	IPR001073; IPR008160
TC0100007291.hg.1	5.64	5.73	-1.06	5.88	5.73	1.11	5.91	5.73	1.14	5.72	4.83	1.86	5.19	4.83	1.28	5.74	4.83	1.88	NM_001114101; NM_172369; ENST00000374637; ENST00000374639; ENST00000374640; BC009016; OTTHUMT00000008083; OTTHUMT00000008084; OTTHUMT00000096530	C1QC	complement component 1, q subcomponent, C chain	chr1	1p36.11	714	NM_001114101; NM_172369; ENST00000374637; ENST00000374639; ENST00000374640; BC009016; OTTHUMT00000008083; OTTHUMT00000008084; OTTHUMT00000096530; CCDS227.1; uc001bga.5; uc001bgc.5; uc057ddy.1	chr1	NM_001114101; NM_172369; ENST00000374637; ENST00000374639; ENST00000374640; BC009016; OTTHUMT00000008083; OTTHUMT00000008084; OTTHUMT00000096530	P02747; A0A024RAA7	NM_001114101; NM_172369; ENST00000374637; ENST00000374639; ENST00000374640; BC009016; OTTHUMT00000008083; OTTHUMT00000008084; OTTHUMT00000096530	Hs.467753	adipose tissue| bladder| bone marrow| brain| connective tissue| eye| heart| intestine| kidney| liver| lung| mammary gland| mouth| ovary| pancreas| pituitary gland| placenta| prostate| spleen| stomach| testis| thymus| thyroid| uterus| vascular| bladder carcinoma| chondrosarcoma| colorectal tumor| gastrointestinal tumor| germ cell tumor| glioma| head and neck tumor| kidney tumor| liver tumor| lung …	NM_001114101; NM_172369; ENST00000374637; ENST00000374639; ENST00000374640; BC009016; OTTHUMT00000008083; OTTHUMT00000008084; OTTHUMT00000096530	GO:0006955; GO:0006956; GO:0006958; GO:0030853; GO:0045087; GO:0045650; GO:0002376	immune response; complement activation; complement activation, classical pathway; negative regulation of granulocyte differentiation; innate immune response; negative regulation of macrophage differentiation; immune system process	non-traceable author statement; traceable author statement; inferred from direct assay; inferred from electronic annotation	NM_001114101; NM_172369; ENST00000374637; ENST00000374639; ENST00000374640; BC009016; OTTHUMT00000008083; OTTHUMT00000008084; OTTHUMT00000096530	GO:0005576; GO:0005581; GO:0005615; GO:0070062; GO:0072562	extracellular region; collagen trimer; extracellular space; extracellular exosome; blood microparticle	non-traceable author statement; traceable author statement; inferred from electronic annotation; inferred from direct assay	ENST00000374637; ENST00000374639; ENST00000374640	GO:0005515	protein binding	inferred from electronic annotation	NM_001114101; NM_172369; ENST00000374637; ENST00000374639; ENST00000374640; BC009016; OTTHUMT00000008083; OTTHUMT00000008084; OTTHUMT00000096530	GenMAPP	Complement_Activation_Classical	ENST00000374637; ENST00000374639; ENST00000374640; OTTHUMT00000008083; OTTHUMT00000008084; OTTHUMT00000096530	Pfam	IPR001073; IPR008160
TC0100007292.hg.1	5.29	5.63	-1.27	5.89	5.63	1.2	5.29	5.63	-1.27	5.22	5.28	-1.04	5.13	5.28	-1.11	5.25	5.28	-1.02	NM_000491; ENST00000314933; ENST00000432749; ENST00000509305; ENST00000510260; BC008983; OTTHUMT00000008092; OTTHUMT00000008093; OTTHUMT00000359669; uc001bgd.3	C1QB	complement component 1, q subcomponent, B chain	chr1	1p36.12	713	NM_000491; ENST00000314933; ENST00000432749; ENST00000509305; ENST00000510260; BC008983; OTTHUMT00000008092; OTTHUMT00000008093; OTTHUMT00000359669; uc001bgd.3; CCDS228.1; uc057ddz.1; uc057dea.1; uc057deb.1	chr1	NM_000491; ENST00000314933; ENST00000432749; ENST00000509305; ENST00000510260; BC008983; OTTHUMT00000008092; OTTHUMT00000008093; OTTHUMT00000359669; uc001bgd.3	P02746; A0A024RAB9; A0A0A0MSV6; D6R934; D6RGJ1	NM_000491; ENST00000314933; ENST00000432749; ENST00000509305; ENST00000510260; BC008983; OTTHUMT00000008092; OTTHUMT00000008093; OTTHUMT00000359669; uc001bgd.3	Hs.8986	adipose tissue| adrenal gland| bone| brain| connective tissue| eye| intestine| kidney| liver| lung| mammary gland| mouth| muscle| ovary| pancreas| parathyroid| pharynx| placenta| prostate| skin| spleen| stomach| testis| thymus| thyroid| trachea| uterus| vascular|adrenal tumor| breast (mammary gland) tumor| chondrosarcoma| colorectal tumor| gastrointestinal tumor| germ cell tumor| glioma| head and…	NM_000491; ENST00000314933; ENST00000432749; ENST00000509305; ENST00000510260; BC008983; OTTHUMT00000008092; OTTHUMT00000008093; OTTHUMT00000359669; uc001bgd.3	GO:0006956; GO:0006958; GO:0045087; GO:0048839; GO:0002376	complement activation; complement activation, classical pathway; innate immune response; inner ear development; immune system process	traceable author statement; inferred from electronic annotation	NM_000491; ENST00000314933; ENST00000432749; ENST00000509305; ENST00000510260; BC008983; OTTHUMT00000008092; OTTHUMT00000008093; OTTHUMT00000359669; uc001bgd.3	GO:0005576; GO:0005581; GO:0005602; GO:0070062; GO:0072562	extracellular region; collagen trimer; complement component C1 complex; extracellular exosome; blood microparticle	traceable author statement; inferred from electronic annotation; inferred from direct assay	NM_000491; ENST00000314933; ENST00000432749; ENST00000509305; ENST00000510260; BC008983; OTTHUMT00000008092; OTTHUMT00000008093; OTTHUMT00000359669; uc001bgd.3	GO:0005515; GO:0042803	protein binding; protein homodimerization activity	inferred from physical interaction; inferred from electronic annotation	NM_000491; ENST00000314933; ENST00000432749; ENST00000509305; ENST00000510260; BC008983; OTTHUMT00000008092; OTTHUMT00000008093; OTTHUMT00000359669; uc001bgd.3	GenMAPP	Complement_Activation_Classical	ENST00000314933; ENST00000432749; ENST00000509305; ENST00000510260; OTTHUMT00000008092; OTTHUMT00000008093; OTTHUMT00000359669	Pfam	IPR001073; IPR008160
TC0100007295.hg.1	8.95	10.46	-2.86	9.77	10.46	-1.62	8.09	10.46	-5.19	5.34	4.73	1.53	5.01	4.73	1.21	5.46	4.73	1.66	NM_001309192; NM_001309193; NM_004442; NM_017449; ENST00000374627; ENST00000374630; ENST00000374632; ENST00000400191; ENST00000465676; ENST00000490436; ENST00000544305; OTTHUMT00000008059; OTTHUMT00000008060; OTTHUMT00000008061; OTTHUMT00000008062; OTTHUMT00000008063; OTTHUMT00000008064	EPHB2	EPH receptor B2	chr1	1p36.1-p35	2048	NM_001309192; NM_001309193; NM_004442; NM_017449; ENST00000374627; ENST00000374630; ENST00000374632; ENST00000400191; ENST00000465676; ENST00000490436; ENST00000544305; OTTHUMT00000008059; OTTHUMT00000008060; OTTHUMT00000008061; OTTHUMT00000008062; OTTHUMT00000008063; OTTHUMT00000008064; CCDS229.2; CCDS230.1; ENST00000610135.1; EPHB2.fAug10; hsa_circ_0002720; hsa_circ_0004085; hsa_circ_0010795; h…	chr1	NM_001309192; NM_001309193; NM_004442; NM_017449; ENST00000374627; ENST00000374630; ENST00000374632; ENST00000400191; ENST00000465676; ENST00000490436; ENST00000544305; OTTHUMT00000008059; OTTHUMT00000008060; OTTHUMT00000008061; OTTHUMT00000008062; OTTHUMT00000008063; OTTHUMT00000008064	P29323; Q6NVW1; Q4LE53; B4DSE0; B4DQP7; E2I6F7; B1AKC9	NM_001309192; NM_001309193; NM_004442; NM_017449; ENST00000374627; ENST00000374630; ENST00000374632; ENST00000400191; ENST00000465676; ENST00000490436; ENST00000544305; OTTHUMT00000008059; OTTHUMT00000008060; OTTHUMT00000008061; OTTHUMT00000008062; OTTHUMT00000008063; OTTHUMT00000008064	Hs.523329	adipose tissue| bone| brain| connective tissue| embryonic tissue| eye| heart| intestine| kidney| larynx| liver| lung| mammary gland| mouth| muscle| ovary| pancreas| placenta| skin| stomach| testis| umbilical cord| uterus| breast (mammary gland) tumor| chondrosarcoma| colorectal tumor| gastrointestinal tumor| germ cell tumor| glioma| head and neck tumor| kidney tumor| liver tumor| lung tumor| non-…					NM_001309192; NM_001309193; NM_004442; NM_017449; ENST00000374627; ENST00000374630; ENST00000374632; ENST00000400191; ENST00000465676; ENST00000490436; ENST00000544305; OTTHUMT00000008059; OTTHUMT00000008060; OTTHUMT00000008061; OTTHUMT00000008062; OTTHUMT00000008063; OTTHUMT00000008064	GO:0005576; GO:0005829; GO:0005886; GO:0005887; GO:0030424; GO:0030425; GO:0016020; GO:0016021; GO:0042995; GO:0043025	extracellular region; cytosol; plasma membrane; integral component of plasma membrane; axon; dendrite; membrane; integral component of membrane; cell projection; neuronal cell body	traceable author statement; inferred from sequence or structural similarity; inferred from electronic annotation	NM_001309192; NM_001309193; NM_004442; NM_017449; ENST00000374627; ENST00000374630; ENST00000374632; ENST00000400191; ENST00000465676; ENST00000490436; ENST00000544305; OTTHUMT00000008059; OTTHUMT00000008060; OTTHUMT00000008061; OTTHUMT00000008062; OTTHUMT00000008063; OTTHUMT00000008064	GO:0004713; GO:0005005; GO:0005515; GO:0005524; GO:0000166; GO:0004672; GO:0004714; GO:0005003; GO:0016301; GO:0016740; GO:0005102; GO:0004872; GO:0008046; GO:0016772	protein tyrosine kinase activity; transmembrane-ephrin receptor activity; protein binding; ATP binding; nucleotide binding; protein kinase activity; transmembrane receptor protein tyrosine kinase activity; ephrin receptor activity; kinase activity; transferase activity; receptor binding; receptor activity; axon guidance receptor activity; transferase activity, transferring phosphorus-containing g…	inferred from sequence or structural similarity; traceable author statement; inferred from physical interaction; inferred from electronic annotation				ENST00000374627; ENST00000374630; ENST00000374632; ENST00000400191; ENST00000544305; OTTHUMT00000008059; OTTHUMT00000008060; OTTHUMT00000008061; OTTHUMT00000008062	Pfam	IPR001090; IPR001245; IPR001660; IPR003961; IPR011641; IPR027936; IPR000719
TC0100007303.hg.1	12	12.31	-1.24	12.21	12.31	-1.07	11.97	12.31	-1.27	12.52	12.35	1.13	12.44	12.35	1.06	12.48	12.35	1.09	NM_001009999; NM_015013; NR_036057; ENST00000356634; ENST00000400181; ENST00000465864; ENST00000481879; ENST00000494920; ENST00000577915; ENST00000602503; BC040194; BC048134; OTTHUMT00000008880; OTTHUMT00000008881; OTTHUMT00000008882; OTTHUMT00000091249; OTTHUMT00000091250; OTTHUMT00000467521; uc021oid.1	KDM1A; MIR3115	lysine (K)-specific demethylase 1A; microRNA 3115	chr1	1p36.12	23028; 100422866	NM_001009999; NM_015013; NR_036057; ENST00000356634; ENST00000400181; ENST00000465864; ENST00000481879; ENST00000494920; ENST00000577915; ENST00000602503; BC040194; BC048134; OTTHUMT00000008880; OTTHUMT00000008881; OTTHUMT00000008882; OTTHUMT00000091249; OTTHUMT00000091250; OTTHUMT00000467521; uc021oid.1; CCDS30627.1; CCDS53278.1; hsa_circ_0003685; hsa_circ_0003889; hsa_circ_0007822; hsa_circ_000…	chr1	NM_001009999; NM_015013; ENST00000356634; ENST00000400181; ENST00000465864; ENST00000481879; ENST00000494920; ENST00000602503; BC040194; BC048134; OTTHUMT00000008880; OTTHUMT00000008881; OTTHUMT00000008882; OTTHUMT00000091249; OTTHUMT00000091250; OTTHUMT00000467521	O60341; A8K2R3; R4GMQ1; R4GMP9	NM_001009999; NM_015013; ENST00000356634; ENST00000400181; ENST00000465864; ENST00000481879; ENST00000494920; ENST00000602503; BC040194; BC048134; OTTHUMT00000008880; OTTHUMT00000008881; OTTHUMT00000008882; OTTHUMT00000091249; OTTHUMT00000091250; OTTHUMT00000467521	Hs.591518	adrenal gland| ascites| bladder| blood| bone| bone marrow| brain| cervix| connective tissue| embryonic tissue| esophagus| eye| heart| intestine| kidney| larynx| liver| lung| lymph| lymph node| mammary gland| mouth| muscle| nerve| ovary| pancreas| parathyroid| pharynx| pituitary gland| placenta| prostate| salivary gland| skin| stomach| testis| thymus| thyroid| tonsil| uterus|adrenal tumor| bladder…					NM_001009999; NM_015013; ENST00000356634; ENST00000400181; ENST00000465864; ENST00000481879; ENST00000494920; ENST00000602503; BC040194; BC048134; OTTHUMT00000008880; OTTHUMT00000008881; OTTHUMT00000008882; OTTHUMT00000091249; OTTHUMT00000091250; OTTHUMT00000467521	GO:0000790; GO:0005634; GO:0005654; GO:0005667; GO:0043234; GO:1990391	nuclear chromatin; nucleus; nucleoplasm; transcription factor complex; protein complex; DNA repair complex	inferred from direct assay; inferred from sequence or structural similarity; traceable author statement; inferred from electronic annotation								ENST00000356634; ENST00000400181; ENST00000465864; ENST00000494920; OTTHUMT00000008880; OTTHUMT00000008881; OTTHUMT00000091249; OTTHUMT00000091250	Pfam	IPR002937; IPR007526; IPR003953; IPR006076
TC0100007305.hg.1	5.26	5.11	1.11	4.88	5.11	-1.18	5.31	5.11	1.15	5.7	5.17	1.44	4.6	5.17	-1.49	4.77	5.17	-1.32	KDM1A.kAug10-unspliced	KDM1A	Transcript Identified by AceView, Entrez Gene ID(s) 23028	chr1			KDM1A.kAug10-unspliced	chr1
TC0100007315.hg.1	5.69	5.64	1.03	6.21	5.64	1.48	5.55	5.64	-1.07	5.69	5.7	-1.01	5.98	5.7	1.22	5.63	5.7	-1.05	NR_033690; NR_033691; BC028411; BC054115; BC068594	ZNF436-AS1	ZNF436 antisense RNA 1	chr1	1p36.12	148898	NR_033690; NR_033691; BC028411; BC054115; BC068594; ENST00000364535; C1orf213.eAug10; OTTHUMT00000008895; OTTHUMT00000008896; OTTHUMT00000008897; OTTHUMT00000381647; OTTHUMT00000381648; uc021oif.4; uc057dfe.1; uc057dff.1; uc057dfg.1; uc057dfh.1; uc057dfi.1; uc057dfj.1; ENST00000335648; ENST00000437367; ENST00000454117; ENST00000458053; ENST00000518600; ENST00000518821; LN607852.1:1..375:ncRNA; LN…	chr1	NR_033690; NR_033691; BC028411; BC054115; BC068594	Q8NC38	NR_033690; NR_033691; BC028411; BC054115; BC068594	Hs.61884	ascites| brain| embryonic tissue| eye| heart| kidney| lung| lymph node| mammary gland| mouth| ovary| placenta| spleen| stomach| testis| thymus| uterus| breast (mammary gland) tumor| gastrointestinal tumor| germ cell tumor| glioma| head and neck tumor| kidney tumor| leukemia| normal| soft tissue/muscle tissue tumor| uterine tumor| fetus| adult
TC0100007326.hg.1	16.37	16.41	-1.02	16.33	16.41	-1.06	16.54	16.41	1.1	15.86	15.81	1.04	15.75	15.81	-1.05	15.76	15.81	-1.04	NM_000975; NM_001199802; ENST00000374550; ENST00000443624; ENST00000458455; ENST00000467075; ENST00000482370; BC018970; OTTHUMT00000008168; OTTHUMT00000008169; OTTHUMT00000008170; OTTHUMT00000008171; OTTHUMT00000008574	RPL11	ribosomal protein L11	chr1	1p36.1-p35	6135	NM_000975; NM_001199802; ENST00000374550; ENST00000443624; ENST00000458455; ENST00000467075; ENST00000482370; BC018970; OTTHUMT00000008168; OTTHUMT00000008169; OTTHUMT00000008170; OTTHUMT00000008171; OTTHUMT00000008574; CCDS238.1; hsa_circ_0000031; hsa_circ_0010874; hsa_circ_0010875; hsa_circ_0010876; hsa_circ_0010877; hsa_circ_0010878; hsa_circ_0010879; hsa_circ_0010880; hsa_circ_0010881; hsa_ci…	chr1	NM_000975; NM_001199802; ENST00000374550; ENST00000443624; ENST00000458455; ENST00000467075; ENST00000482370; BC018970; OTTHUMT00000008168; OTTHUMT00000008169; OTTHUMT00000008170; OTTHUMT00000008171; OTTHUMT00000008574	P62913; Q5VVD0; Q08ES8; Q5VVC9; Q5VVC8	NM_000975; NM_001199802; ENST00000374550; ENST00000443624; ENST00000458455; ENST00000467075; ENST00000482370; BC018970; OTTHUMT00000008168; OTTHUMT00000008169; OTTHUMT00000008170; OTTHUMT00000008171; OTTHUMT00000008574	Hs.719951	adipose tissue| adrenal gland| ascites| bladder| blood| bone| bone marrow| brain| cervix| connective tissue| ear| embryonic tissue| esophagus| eye| heart| intestine| kidney| larynx| liver| lung| lymph| lymph node| mammary gland| mouth| muscle| nerve| ovary| pancreas| parathyroid| pharynx| pituitary gland| placenta| prostate| salivary gland| skin| spleen| stomach| testis| thymus| thyroid| tonsil| …	NM_000975; NM_001199802; ENST00000374550; ENST00000443624; ENST00000458455; ENST00000467075; ENST00000482370; BC018970; OTTHUMT00000008168; OTTHUMT00000008169; OTTHUMT00000008170; OTTHUMT00000008171; OTTHUMT00000008574	GO:0000027; GO:0000184; GO:0006364; GO:0006412; GO:0006413; GO:0006414; GO:0006415; GO:0006605; GO:0006614; GO:0010467; GO:0016032; GO:0019058; GO:0019083; GO:0034504; GO:0042273; GO:0044267	ribosomal large subunit assembly; nuclear-transcribed mRNA catabolic process, nonsense-mediated decay; rRNA processing; translation; translational initiation; translational elongation; translational termination; protein targeting; SRP-dependent cotranslational protein targeting to membrane; gene expression; viral process; viral life cycle; viral transcription; protein localization to nucleus; rib…	not recorded; traceable author statement; inferred from mutant phenotype; non-traceable author statement; inferred from sequence or structural similarity; inferred from electronic annotation	NM_000975; NM_001199802; ENST00000374550; ENST00000443624; ENST00000458455; ENST00000467075; ENST00000482370; BC018970; OTTHUMT00000008168; OTTHUMT00000008169; OTTHUMT00000008170; OTTHUMT00000008171; OTTHUMT00000008574	GO:0005730; GO:0005737; GO:0005829; GO:0016020; GO:0022625; GO:0070062; GO:0005622; GO:0005634; GO:0005840; GO:0030529	nucleolus; cytoplasm; cytosol; membrane; cytosolic large ribosomal subunit; extracellular exosome; intracellular; nucleus; ribosome; ribonucleoprotein complex	inferred from direct assay; traceable author statement; inferred from electronic annotation	NM_000975; NM_001199802; ENST00000374550; ENST00000443624; ENST00000458455; ENST00000467075; ENST00000482370; BC018970; OTTHUMT00000008168; OTTHUMT00000008169; OTTHUMT00000008170; OTTHUMT00000008171; OTTHUMT00000008574	GO:0003723; GO:0003735; GO:0005515; GO:0019843; GO:0044822	RNA binding; structural constituent of ribosome; protein binding; rRNA binding; poly(A) RNA binding	traceable author statement; non-traceable author statement; inferred from physical interaction; inferred from electronic annotation; inferred from direct assay	NM_000975; NM_001199802; ENST00000374550; ENST00000443624; ENST00000458455; ENST00000467075; ENST00000482370; BC018970; OTTHUMT00000008168; OTTHUMT00000008169; OTTHUMT00000008170; OTTHUMT00000008171; OTTHUMT00000008574	GenMAPP	Ribosomal_Proteins	ENST00000374550; ENST00000443624; ENST00000458455; OTTHUMT00000008168; OTTHUMT00000008171; OTTHUMT00000008574	Pfam	IPR031309; IPR031310; IPR002132
TC0100007331.hg.1	9.09	9.54	-1.37	9.06	9.54	-1.39	9.48	9.54	-1.04	7.35	7.67	-1.25	7.75	7.67	1.05	7.85	7.67	1.13	NM_003198; ENST00000418390; ENST00000487554; ENST00000609199; ENST00000613537; BC002883; OTTHUMT00000008230; OTTHUMT00000008231; OTTHUMT00000471733	TCEB3	transcription elongation factor B (SIII), polypeptide 3 (110kDa, elongin A)	chr1	1p36.1	6924	NM_003198; ENST00000418390; ENST00000487554; ENST00000609199; ENST00000613537; BC002883; OTTHUMT00000008230; OTTHUMT00000008231; OTTHUMT00000471733; CCDS239.2; hsa_circ_0010888; uc001bho.4; uc057dgl.1; uc057dgm.1; uc057dgn.1; NONHSAT001543	chr1	NM_003198; ENST00000418390; ENST00000487554; ENST00000609199; ENST00000613537; BC002883; OTTHUMT00000008230; OTTHUMT00000008231; OTTHUMT00000471733	Q14241; A0A024RAC6	NM_003198; ENST00000418390; ENST00000487554; ENST00000609199; ENST00000613537; BC002883; OTTHUMT00000008230; OTTHUMT00000008231; OTTHUMT00000471733	Hs.15535	adipose tissue| adrenal gland| ascites| bladder| blood| bone| bone marrow| brain| cervix| connective tissue| embryonic tissue| esophagus| eye| heart| intestine| kidney| liver| lung| lymph| lymph node| mammary gland| mouth| muscle| ovary| pancreas| pharynx| placenta| prostate| skin| spleen| testis| thyroid| tonsil| trachea| uterus| vascular| bladder carcinoma| breast (mammary gland) tumor| cervica…	NM_003198; ENST00000418390; ENST00000487554; ENST00000609199; ENST00000613537; BC002883; OTTHUMT00000008230; OTTHUMT00000008231; OTTHUMT00000471733	GO:0006357; GO:0006366; GO:0006368; GO:0010467; GO:0016032; GO:0042787; GO:0050434; GO:0006351; GO:0006355; GO:0006414	regulation of transcription from RNA polymerase II promoter; transcription from RNA polymerase II promoter; transcription elongation from RNA polymerase II promoter; gene expression; viral process; protein ubiquitination involved in ubiquitin-dependent protein catabolic process; positive regulation of viral transcription; transcription, DNA-templated; regulation of transcription, DNA-templated; t…	inferred from electronic annotation; traceable author statement; not recorded	NM_003198; ENST00000418390; ENST00000487554; ENST00000609199; ENST00000613537; BC002883; OTTHUMT00000008230; OTTHUMT00000008231; OTTHUMT00000471733	GO:0005615; GO:0005654; GO:0016021; GO:0070449; GO:0005634; GO:0005737	extracellular space; nucleoplasm; integral component of membrane; elongin complex; nucleus; cytoplasm	inferred from direct assay; traceable author statement; inferred from electronic annotation; not recorded	NM_003198; ENST00000418390; ENST00000487554; ENST00000609199; ENST00000613537; BC002883; OTTHUMT00000008230; OTTHUMT00000008231; OTTHUMT00000471733	GO:0003677; GO:0004842; GO:0005515; GO:0003746	DNA binding; ubiquitin-protein transferase activity; protein binding; translation elongation factor activity	inferred from electronic annotation; not recorded; inferred from physical interaction				ENST00000418390; ENST00000609199; ENST00000613537; OTTHUMT00000008230; OTTHUMT00000471733	Pfam	IPR010684; IPR017923
TC0100007333.hg.1	11.06	11.75	-1.61	11.56	11.75	-1.13	11.31	11.75	-1.35	11.6	11.82	-1.17	11.96	11.82	1.1	11.7	11.82	-1.08	NM_020362; ENST00000246151; ENST00000374524; ENST00000415372; BC017208; OTTHUMT00000008243; OTTHUMT00000008244; OTTHUMT00000096559	PITHD1	PITH (C-terminal proteasome-interacting domain of thioredoxin-like) domain containing 1	chr1	1p36.11	57095	NM_020362; ENST00000246151; ENST00000374524; ENST00000415372; BC017208; OTTHUMT00000008243; OTTHUMT00000008244; OTTHUMT00000096559; CCDS240.1; hsa_circ_0010889; hsa_circ_0010890; hsa_circ_0010891; uc001bhq.4; uc057dgp.1; uc057dgq.1	chr1	NM_020362; ENST00000246151; ENST00000374524; ENST00000415372; BC017208; OTTHUMT00000008243; OTTHUMT00000008244; OTTHUMT00000096559	Q9GZP4; B4DKP7; X6R8S9; X6RHB9	NM_020362; ENST00000246151; ENST00000374524; ENST00000415372; BC017208; OTTHUMT00000008243; OTTHUMT00000008244; OTTHUMT00000096559	Hs.31819	adipose tissue| adrenal gland| ascites| blood| bone| bone marrow| brain| cervix| connective tissue| embryonic tissue| esophagus| eye| heart| intestine| kidney| liver| lung| lymph| lymph node| mammary gland| mouth| muscle| nerve| ovary| pancreas| parathyroid| pharynx| pituitary gland| placenta| prostate| skin| spleen| stomach| testis| thymus| thyroid| tonsil| uterus| vascular|adrenal tumor| breast…					NM_020362; ENST00000246151; ENST00000374524; ENST00000415372; BC017208; OTTHUMT00000008243; OTTHUMT00000008244; OTTHUMT00000096559	GO:0005634	nucleus	inferred from direct assay								ENST00000246151; ENST00000374524; ENST00000415372; OTTHUMT00000008243; OTTHUMT00000008244; OTTHUMT00000096559	Pfam	IPR010400
TC0100007334.hg.1	11.68	11.79	-1.08	11.9	11.79	1.08	11.6	11.79	-1.14	12.06	12.3	-1.19	12.2	12.3	-1.07	11.79	12.3	-1.43	NM_007260; ENST00000374501; ENST00000374502; ENST00000374503; ENST00000374505; ENST00000374514; ENST00000420982; ENST00000421070; ENST00000472213; ENST00000492577; ENST00000495365; BC017034; BC017193; OTTHUMT00000008245; OTTHUMT00000008246; OTTHUMT00000008247; OTTHUMT00000008248; OTTHUMT00000008249; OTTHUMT00000008250; OTTHUMT00000096555; OTTHUMT00000096556; OTTHUMT00000096557; OTTHUMT00000096558	LYPLA2	lysophospholipase II	chr1	1p36.11	11313	NM_007260; ENST00000374501; ENST00000374502; ENST00000374503; ENST00000374505; ENST00000374514; ENST00000420982; ENST00000421070; ENST00000472213; ENST00000492577; ENST00000495365; BC017034; BC017193; OTTHUMT00000008245; OTTHUMT00000008246; OTTHUMT00000008247; OTTHUMT00000008248; OTTHUMT00000008249; OTTHUMT00000008250; OTTHUMT00000096555; OTTHUMT00000096556; OTTHUMT00000096557; OTTHUMT00000096558…	chr1	NM_007260; ENST00000374501; ENST00000374502; ENST00000374503; ENST00000374505; ENST00000374514; ENST00000420982; ENST00000421070; ENST00000472213; ENST00000492577; ENST00000495365; BC017034; BC017193; OTTHUMT00000008245; OTTHUMT00000008246; OTTHUMT00000008247; OTTHUMT00000008248; OTTHUMT00000008249; OTTHUMT00000008250; OTTHUMT00000096555; OTTHUMT00000096556; OTTHUMT00000096557; OTTHUMT00000096558	O95372; Q5QPQ0; Q5QPQ3; Q5QPQ2; Q5QPN9; Q5QPQ1; Q5QPN5	NM_007260; ENST00000374501; ENST00000374502; ENST00000374503; ENST00000374505; ENST00000374514; ENST00000420982; ENST00000421070; ENST00000472213; ENST00000492577; ENST00000495365; BC017034; BC017193; OTTHUMT00000008245; OTTHUMT00000008246; OTTHUMT00000008247; OTTHUMT00000008248; OTTHUMT00000008249; OTTHUMT00000008250; OTTHUMT00000096555; OTTHUMT00000096556; OTTHUMT00000096557; OTTHUMT00000096558	Hs.533479	adrenal gland| ascites| bladder| blood| bone| brain| cervix| connective tissue| embryonic tissue| eye| heart| intestine| kidney| larynx| liver| lung| lymph| lymph node| mammary gland| muscle| nerve| ovary| pancreas| parathyroid| pituitary gland| placenta| prostate| salivary gland| skin| spleen| stomach| testis| thymus| thyroid| tonsil| uterus|adrenal tumor| breast (mammary gland) tumor| cervical …	NM_007260; ENST00000374501; ENST00000374502; ENST00000374503; ENST00000374505; ENST00000374514; ENST00000420982; ENST00000421070; ENST00000472213; ENST00000492577; ENST00000495365; BC017034; BC017193; OTTHUMT00000008245; OTTHUMT00000008246; OTTHUMT00000008247; OTTHUMT00000008248; OTTHUMT00000008249; OTTHUMT00000008250; OTTHUMT00000096555; OTTHUMT00000096556; OTTHUMT00000096557; OTTHUMT00000096558	GO:0002084; GO:0006631; GO:0006629; GO:0008152	protein depalmitoylation; fatty acid metabolic process; lipid metabolic process; metabolic process	not recorded; inferred from electronic annotation	NM_007260; ENST00000374501; ENST00000374502; ENST00000374503; ENST00000374505; ENST00000374514; ENST00000420982; ENST00000421070; ENST00000472213; ENST00000492577; ENST00000495365; BC017034; BC017193; OTTHUMT00000008245; OTTHUMT00000008246; OTTHUMT00000008247; OTTHUMT00000008248; OTTHUMT00000008249; OTTHUMT00000008250; OTTHUMT00000096555; OTTHUMT00000096556; OTTHUMT00000096557; OTTHUMT00000096558	GO:0005737; GO:0070062	cytoplasm; extracellular exosome	not recorded; inferred from direct assay; inferred from electronic annotation	NM_007260; ENST00000374501; ENST00000374502; ENST00000374503; ENST00000374505; ENST00000374514; ENST00000420982; ENST00000421070; ENST00000472213; ENST00000492577; ENST00000495365; BC017034; BC017193; OTTHUMT00000008245; OTTHUMT00000008246; OTTHUMT00000008247; OTTHUMT00000008248; OTTHUMT00000008249; OTTHUMT00000008250; OTTHUMT00000096555; OTTHUMT00000096556; OTTHUMT00000096557; OTTHUMT00000096558	GO:0008474; GO:0052689; GO:0016787	palmitoyl-(protein) hydrolase activity; carboxylic ester hydrolase activity; hydrolase activity	not recorded; inferred from electronic annotation				ENST00000374501; ENST00000374502; ENST00000374503; ENST00000374505; ENST00000374514; ENST00000420982; ENST00000421070; OTTHUMT00000008245; OTTHUMT00000008246; OTTHUMT00000008248; OTTHUMT00000008249; OTTHUMT00000096555; OTTHUMT00000096556; OTTHUMT00000096558	Pfam	IPR003140; IPR013094; IPR002925
TC0100007344.hg.1	13.87	13.94	-1.05	14.09	13.94	1.11	14.12	13.94	1.13	14.17	14.25	-1.06	14.68	14.25	1.35	14.55	14.25	1.23	NM_017761; ENST00000334351; ENST00000374468; ENST00000471915; ENST00000579103; BC001959; BC078177; BC085018; OTTHUMT00000038946; OTTHUMT00000038947; OTTHUMT00000038948; OTTHUMT00000442410	PNRC2	proline-rich nuclear receptor coactivator 2	chr1	1p36.11	55629	NM_017761; ENST00000334351; ENST00000374468; ENST00000471915; ENST00000579103; BC001959; BC078177; BC085018; OTTHUMT00000038946; OTTHUMT00000038947; OTTHUMT00000038948; OTTHUMT00000442410; CCDS246.1; hsa_circ_0010903; hsa_circ_0010904; uc001big.4; uc057dhw.1; uc057dhx.1; uc057dhy.1; hsa_circ_0052414	chr1	NM_017761; ENST00000334351; ENST00000374468; ENST00000471915; ENST00000579103; BC001959; BC078177; BC085018; OTTHUMT00000038946; OTTHUMT00000038947; OTTHUMT00000038948; OTTHUMT00000442410	Q9NPJ4; Q96QB1; A0A024RAC2; J3KS97	NM_017761; ENST00000334351; ENST00000374468; ENST00000471915; ENST00000579103; BC001959; BC078177; BC085018; OTTHUMT00000038946; OTTHUMT00000038947; OTTHUMT00000038948; OTTHUMT00000442410	Hs.7862; Hs.512636	adipose tissue| ascites| bladder| blood| brain| connective tissue| embryonic tissue| intestine| kidney| liver| lung| placenta| prostate| skin| spleen| stomach| testis| thymus| thyroid| tonsil| uterus| vascular| chondrosarcoma| colorectal tumor| gastrointestinal tumor| germ cell tumor| glioma| head and neck tumor| kidney tumor| liver tumor| normal| primitive neuroectodermal tumor of the CNS| prost…					NM_017761; ENST00000334351; ENST00000374468; ENST00000471915; ENST00000579103; BC001959; BC078177; BC085018; OTTHUMT00000038946; OTTHUMT00000038947; OTTHUMT00000038948; OTTHUMT00000442410	GO:0000932; GO:0005634; GO:0005737; GO:0005829; GO:0005901; GO:0005925; GO:0016020; GO:0030054; GO:0030864; GO:0032587	cytoplasmic mRNA processing body; nucleus; cytoplasm; cytosol; caveola; focal adhesion; membrane; cell junction; cortical actin cytoskeleton; ruffle membrane	inferred from direct assay; inferred from electronic annotation; traceable author statement	NM_017761; ENST00000334351; ENST00000374468; ENST00000471915; ENST00000579103; BC001959; BC078177; BC085018; OTTHUMT00000038946; OTTHUMT00000038947; OTTHUMT00000038948; OTTHUMT00000442410	GO:0005515; GO:0005096; GO:0008289; GO:0042169	protein binding; GTPase activator activity; lipid binding; SH2 domain binding	inferred from physical interaction; inferred from direct assay; inferred from mutant phenotype; inferred from electronic annotation
TC0100007361.hg.1	4.92	5.11	-1.14	5.07	5.11	-1.03	5.27	5.11	1.12	5.19	5.46	-1.21	5.46	5.46	-1	5.89	5.46	1.35	NM_001195010; NM_021180; NM_198173; NM_198174; ENST00000236255; ENST00000350501; ENST00000356046; ENST00000361548; ENST00000461318; ENST00000524724; ENST00000528064; ENST00000528181; ENST00000530984; BC036890; OTTHUMT00000008411; OTTHUMT00000009047; OTTHUMT00000009048; OTTHUMT00000009170; OTTHUMT00000392498; OTTHUMT00000392499; OTTHUMT00000392500; OTTHUMT00000392501; OTTHUMT00000392502; uc001bix.…	GRHL3	grainyhead-like transcription factor 3	chr1	1p36.11	57822	NM_001195010; NM_021180; NM_198173; NM_198174; ENST00000236255; ENST00000350501; ENST00000356046; ENST00000361548; ENST00000461318; ENST00000524724; ENST00000528064; ENST00000528181; ENST00000530984; BC036890; OTTHUMT00000008411; OTTHUMT00000009047; OTTHUMT00000009048; OTTHUMT00000009170; OTTHUMT00000392498; OTTHUMT00000392499; OTTHUMT00000392500; OTTHUMT00000392501; OTTHUMT00000392502; uc001bix.…	chr1	NM_001195010; NM_021180; NM_198173; NM_198174; ENST00000236255; ENST00000350501; ENST00000356046; ENST00000361548; ENST00000461318; ENST00000524724; ENST00000528064; ENST00000528181; ENST00000530984; BC036890; OTTHUMT00000008411; OTTHUMT00000009047; OTTHUMT00000009048; OTTHUMT00000009170; OTTHUMT00000392498; OTTHUMT00000392499; OTTHUMT00000392500; OTTHUMT00000392501; OTTHUMT00000392502; uc001bix.…	Q8TE85; Q9NST3; E9PLT6; E9PLG9	NM_001195010; NM_021180; NM_198173; NM_198174; ENST00000236255; ENST00000350501; ENST00000356046; ENST00000361548; ENST00000461318; ENST00000524724; ENST00000528064; ENST00000528181; ENST00000530984; BC036890; OTTHUMT00000008411; OTTHUMT00000009047; OTTHUMT00000009048; OTTHUMT00000009170; OTTHUMT00000392498; OTTHUMT00000392499; OTTHUMT00000392500; OTTHUMT00000392501; OTTHUMT00000392502; uc001bix.…	Hs.657920	embryonic tissue| eye| intestine| kidney| larynx| lung| mammary gland| mouth| ovary| parathyroid| placenta| skin| testis| thymus| trachea| uterus| breast (mammary gland) tumor| colorectal tumor| germ cell tumor| head and neck tumor| normal| retinoblastoma| uterine tumor|embryoid body| fetus| adult					NM_001195010; NM_021180; NM_198173; NM_198174; ENST00000236255; ENST00000350501; ENST00000356046; ENST00000361548; ENST00000461318; ENST00000524724; ENST00000528064; ENST00000528181; ENST00000530984; BC036890; OTTHUMT00000008411; OTTHUMT00000009047; OTTHUMT00000009048; OTTHUMT00000009170; OTTHUMT00000392498; OTTHUMT00000392499; OTTHUMT00000392500; OTTHUMT00000392501; OTTHUMT00000392502; uc001bix.…	GO:0005634; GO:0005654; GO:0005737	nucleus; nucleoplasm; cytoplasm	inferred from direct assay; inferred from electronic annotation	NM_001195010; NM_021180; NM_198173; NM_198174; ENST00000236255; ENST00000350501; ENST00000356046; ENST00000361548; ENST00000461318; ENST00000524724; ENST00000528064; ENST00000528181; ENST00000530984; BC036890; OTTHUMT00000008411; OTTHUMT00000009047; OTTHUMT00000009048; OTTHUMT00000009170; OTTHUMT00000392498; OTTHUMT00000392499; OTTHUMT00000392500; OTTHUMT00000392501; OTTHUMT00000392502; uc001bix.…	GO:0001228; GO:0003700; GO:0005515; GO:0031490; GO:0043565; GO:0000981; GO:0003677	transcriptional activator activity, RNA polymerase II transcription regulatory region sequence-specific binding; transcription factor activity, sequence-specific DNA binding; protein binding; chromatin DNA binding; sequence-specific DNA binding; RNA polymerase II transcription factor activity, sequence-specific DNA binding; DNA binding	inferred from direct assay; not recorded; inferred from physical interaction; inferred from sequence or structural similarity; inferred from electronic annotation				ENST00000236255; ENST00000350501; ENST00000356046; ENST00000361548; OTTHUMT00000008411; OTTHUMT00000009047; OTTHUMT00000009048; OTTHUMT00000392498	Pfam	IPR007604
TC0100007365.hg.1	9.26	8.55	1.63	8.04	8.55	-1.43	9.09	8.55	1.45	9.12	8.97	1.11	8.68	8.97	-1.22	8.43	8.97	-1.45	NM_020448; ENST00000003912; ENST00000339255; ENST00000358028; ENST00000374399; ENST00000432012; ENST00000475663; ENST00000488155; BC001265; BC063583; OTTHUMT00000009178; OTTHUMT00000009179; OTTHUMT00000009180; OTTHUMT00000009181; OTTHUMT00000009182; OTTHUMT00000009183; OTTHUMT00000276996	NIPAL3	NIPA-like domain containing 3	chr1	1p36.12-p35.1	57185	NM_020448; ENST00000003912; ENST00000339255; ENST00000358028; ENST00000374399; ENST00000432012; ENST00000475663; ENST00000488155; BC001265; BC063583; OTTHUMT00000009178; OTTHUMT00000009179; OTTHUMT00000009180; OTTHUMT00000009181; OTTHUMT00000009182; OTTHUMT00000009183; OTTHUMT00000276996; CCDS30631.1; hsa_circ_0010908; hsa_circ_0010909; hsa_circ_0010910; hsa_circ_0010911; uc001bjh.4; uc009vrc.4; …	chr1	NM_020448; ENST00000003912; ENST00000339255; ENST00000358028; ENST00000374399; ENST00000432012; ENST00000475663; ENST00000488155; BC001265; BC063583; OTTHUMT00000009178; OTTHUMT00000009179; OTTHUMT00000009180; OTTHUMT00000009181; OTTHUMT00000009182; OTTHUMT00000009183; OTTHUMT00000276996	Q6P499; Q7Z354; Q96EB9; A6NN97; H0Y4I9	NM_020448; ENST00000003912; ENST00000339255; ENST00000358028; ENST00000374399; ENST00000432012; ENST00000475663; ENST00000488155; BC001265; BC063583; OTTHUMT00000009178; OTTHUMT00000009179; OTTHUMT00000009180; OTTHUMT00000009181; OTTHUMT00000009182; OTTHUMT00000009183; OTTHUMT00000276996	Hs.523442	bladder| blood| bone| brain| cervix| connective tissue| embryonic tissue| esophagus| eye| heart| intestine| kidney| larynx| liver| lung| lymph| lymph node| mammary gland| mouth| muscle| ovary| pancreas| parathyroid| pharynx| placenta| prostate| skin| spleen| stomach| testis| thymus| thyroid| tonsil| trachea| umbilical cord| uterus| vascular| bladder carcinoma| breast (mammary gland) tumor| cervic…	NM_020448; ENST00000003912; ENST00000339255; ENST00000358028; ENST00000374399; ENST00000432012; ENST00000475663; ENST00000488155; BC001265; BC063583; OTTHUMT00000009178; OTTHUMT00000009179; OTTHUMT00000009180; OTTHUMT00000009181; OTTHUMT00000009182; OTTHUMT00000009183; OTTHUMT00000276996	GO:0015693; GO:1903830	magnesium ion transport; magnesium ion transmembrane transport	inferred from electronic annotation	NM_020448; ENST00000003912; ENST00000339255; ENST00000358028; ENST00000374399; ENST00000432012; ENST00000475663; ENST00000488155; BC001265; BC063583; OTTHUMT00000009178; OTTHUMT00000009179; OTTHUMT00000009180; OTTHUMT00000009181; OTTHUMT00000009182; OTTHUMT00000009183; OTTHUMT00000276996	GO:0016021; GO:0016020	integral component of membrane; membrane	inferred from electronic annotation	NM_020448; ENST00000003912; ENST00000339255; ENST00000358028; ENST00000374399; ENST00000432012; ENST00000475663; ENST00000488155; BC001265; BC063583; OTTHUMT00000009178; OTTHUMT00000009179; OTTHUMT00000009180; OTTHUMT00000009181; OTTHUMT00000009182; OTTHUMT00000009183; OTTHUMT00000276996	GO:0005515; GO:0015095	protein binding; magnesium ion transmembrane transporter activity	inferred from physical interaction; inferred from electronic annotation				ENST00000003912; ENST00000339255; ENST00000358028; ENST00000374399; OTTHUMT00000009178; OTTHUMT00000009179; OTTHUMT00000009182; OTTHUMT00000276996	Pfam	IPR008521
TC0100007370.hg.1	5.26	5.22	1.03	4.53	5.22	-1.62	5.98	5.22	1.69	7.13	6.7	1.35	6.97	6.7	1.21	7.81	6.7	2.15	NM_001251977; NM_001251978; NM_001251979; NM_001251980; NM_001251981; NM_001251982; NM_001251983; NM_001251984; NM_001251985; NM_013441; ENST00000374393; ENST00000374395; ENST00000412742; ENST00000425530; ENST00000436717; ENST00000482807; ENST00000538532; ENST00000610732; ENST00000616511; ENST00000618490; ENST00000630217; BC035854; OTTHUMT00000009176; OTTHUMT00000009177; OTTHUMT00000096577; OTTHU…	RCAN3	RCAN family member 3	chr1	1p36.11	11123	NM_001251977; NM_001251978; NM_001251979; NM_001251980; NM_001251981; NM_001251982; NM_001251983; NM_001251984; NM_001251985; NM_013441; ENST00000374393; ENST00000374395; ENST00000412742; ENST00000425530; ENST00000436717; ENST00000482807; ENST00000538532; ENST00000610732; ENST00000616511; ENST00000618490; ENST00000630217; BC035854; OTTHUMT00000009176; OTTHUMT00000009177; OTTHUMT00000096577; OTTHU…	chr1	NM_001251977; NM_001251978; NM_001251979; NM_001251980; NM_001251981; NM_001251982; NM_001251983; NM_001251984; NM_001251985; NM_013441; ENST00000374393; ENST00000374395; ENST00000412742; ENST00000425530; ENST00000436717; ENST00000482807; ENST00000538532; ENST00000610732; ENST00000616511; ENST00000618490; ENST00000630217; BC035854; OTTHUMT00000009176; OTTHUMT00000009177; OTTHUMT00000096577; OTTHU…	Q9UKA8; C8CJH0; A0A024RAH2; H0YF64	NM_001251977; NM_001251978; NM_001251979; NM_001251980; NM_001251981; NM_001251982; NM_001251983; NM_001251984; NM_001251985; NM_013441; ENST00000374393; ENST00000374395; ENST00000412742; ENST00000425530; ENST00000436717; ENST00000482807; ENST00000538532; ENST00000610732; ENST00000616511; ENST00000618490; ENST00000630217; BC035854; OTTHUMT00000009176; OTTHUMT00000009177; OTTHUMT00000096577; OTTHU…	Hs.656799; Hs.737226	bone| brain| connective tissue| esophagus| heart| intestine| kidney| liver| lung| lymph node| mammary gland| muscle| ovary| pancreas| placenta| prostate| skin| testis| thyroid| uterus| breast (mammary gland) tumor| chondrosarcoma| esophageal tumor| germ cell tumor| head and neck tumor| kidney tumor| lung tumor| lymphoma| normal| ovarian tumor| pancreatic tumor| prostate cancer| skin tumor| soft t…	NM_001251977; NM_001251978; NM_001251979; NM_001251980; NM_001251981; NM_001251982; NM_001251983; NM_001251984; NM_001251985; NM_013441; ENST00000374393; ENST00000374395; ENST00000412742; ENST00000425530; ENST00000436717; ENST00000482807; ENST00000538532; ENST00000610732; ENST00000616511; ENST00000618490; ENST00000630217; BC035854; OTTHUMT00000009176; OTTHUMT00000009177; OTTHUMT00000096577; OTTHU…	GO:0009653; GO:0019722; GO:0050790; GO:0070884	anatomical structure morphogenesis; calcium-mediated signaling; regulation of catalytic activity; regulation of calcineurin-NFAT signaling cascade	traceable author statement; inferred from electronic annotation; not recorded	NM_001251977; NM_001251978; NM_001251979; NM_001251980; NM_001251981; NM_001251982; NM_001251983; NM_001251984; NM_001251985; NM_013441; ENST00000374393; ENST00000374395; ENST00000412742; ENST00000425530; ENST00000436717; ENST00000482807; ENST00000538532; ENST00000610732; ENST00000616511; ENST00000618490; ENST00000630217; BC035854; OTTHUMT00000009176; OTTHUMT00000009177; OTTHUMT00000096577; OTTHU…	GO:0005737; GO:0005622	cytoplasm; intracellular	not recorded; inferred from electronic annotation	NM_001251977; NM_001251978; NM_001251979; NM_001251980; NM_001251981; NM_001251982; NM_001251983; NM_001251984; NM_001251985; NM_013441; ENST00000374393; ENST00000374395; ENST00000412742; ENST00000425530; ENST00000436717; ENST00000482807; ENST00000538532; ENST00000610732; ENST00000616511; ENST00000618490; ENST00000630217; BC035854; OTTHUMT00000009176; OTTHUMT00000009177; OTTHUMT00000096577; OTTHU…	GO:0003723; GO:0005515; GO:0008597; GO:0031013; GO:0000166	RNA binding; protein binding; calcium-dependent protein serine/threonine phosphatase regulator activity; troponin I binding; nucleotide binding	traceable author statement; inferred from physical interaction; not recorded; inferred from electronic annotation				ENST00000374395; ENST00000412742; ENST00000425530; ENST00000436717; ENST00000538532; ENST00000610732; ENST00000616511; ENST00000618490; ENST00000630217; OTTHUMT00000009176; OTTHUMT00000009177; OTTHUMT00000096577; OTTHUMT00000482347; OTTHUMT00000482348	Pfam	IPR006931
TC0100007372.hg.1	5.92	5.43	1.41	5.78	5.43	1.28	5.44	5.43	1.01	5.91	5.41	1.42	5.79	5.41	1.31	5.72	5.41	1.24	NM_001010980; ENST00000374392; ENST00000486262; BC127785; BC147014; BC147015; OTTHUMT00000009288; OTTHUMT00000009289	NCMAP	noncompact myelin associated protein	chr1	1p36.11	400746	NM_001010980; ENST00000374392; ENST00000486262; BC127785; BC147014; BC147015; OTTHUMT00000009288; OTTHUMT00000009289; CCDS30632.1; uc001bjk.3; uc031ttv.2; NONHSAT001654	chr1	NM_001010980; ENST00000374392; ENST00000486262; BC127785; BC147014; BC147015; OTTHUMT00000009288; OTTHUMT00000009289	Q5T1S8	NM_001010980; ENST00000374392; ENST00000486262; BC127785; BC147014; BC147015; OTTHUMT00000009288; OTTHUMT00000009289	Hs.200253	brain| lung| mammary gland| nerve| pancreas| placenta| thyroid| trachea| breast (mammary gland) tumor| head and neck tumor| lung tumor| normal| fetus| juvenile| adult	NM_001010980; ENST00000374392; ENST00000486262; BC127785; BC147014; BC147015; OTTHUMT00000009288; OTTHUMT00000009289	GO:0031643; GO:0032290	positive regulation of myelination; peripheral nervous system myelin formation	inferred from sequence or structural similarity	NM_001010980; ENST00000374392; ENST00000486262; BC127785; BC147014; BC147015; OTTHUMT00000009288; OTTHUMT00000009289	GO:0005887; GO:0033270; GO:0043220; GO:0005886; GO:0016020; GO:0016021	integral component of plasma membrane; paranode region of axon; Schmidt-Lanterman incisure; plasma membrane; membrane; integral component of membrane	inferred from sequence or structural similarity; inferred from electronic annotation	NM_001010980; ENST00000374392; ENST00000486262; BC127785; BC147014; BC147015; OTTHUMT00000009288; OTTHUMT00000009289	GO:0019911	structural constituent of myelin sheath	inferred from sequence or structural similarity
TC0100007378.hg.1	13.21	12.65	1.47	12.75	12.65	1.07	12.97	12.65	1.24	14.12	14.06	1.05	13.88	14.06	-1.13	14.01	14.06	-1.03	NM_013943; ENST00000374379; ENST00000488683; ENST00000489758; ENST00000497755; BC012444; OTTHUMT00000009332; OTTHUMT00000009333; OTTHUMT00000009334; OTTHUMT00000009335	CLIC4	chloride intracellular channel 4	chr1	1p36.11	25932	NM_013943; ENST00000374379; ENST00000488683; ENST00000489758; ENST00000497755; BC012444; OTTHUMT00000009332; OTTHUMT00000009333; OTTHUMT00000009334; OTTHUMT00000009335; CCDS256.1; CLIC4.aAug10; hsa_circ_0005609; uc001bjo.3; uc057dkm.1; uc057dkn.1; uc057dko.1; NONHSAT001666; NONHSAT001667	chr1	NM_013943; ENST00000374379; ENST00000488683; ENST00000489758; ENST00000497755; BC012444; OTTHUMT00000009332; OTTHUMT00000009333; OTTHUMT00000009334; OTTHUMT00000009335	Q9Y696; Q6FIC5; Q9NVF8; B4DWC4; B3KTR3	NM_013943; ENST00000374379; ENST00000488683; ENST00000489758; ENST00000497755; BC012444; OTTHUMT00000009332; OTTHUMT00000009333; OTTHUMT00000009334; OTTHUMT00000009335	Hs.440544	adipose tissue| adrenal gland| ascites| bladder| blood| bone| bone marrow| brain| cervix| connective tissue| ear| embryonic tissue| eye| heart| intestine| kidney| liver| lung| lymph| lymph node| mammary gland| mouth| muscle| nerve| ovary| pancreas| parathyroid| placenta| prostate| salivary gland| skin| spleen| stomach| testis| thymus| thyroid| trachea| umbilical cord| uterus| vascular|adrenal tum…	NM_013943; ENST00000374379; ENST00000488683; ENST00000489758; ENST00000497755; BC012444; OTTHUMT00000009332; OTTHUMT00000009333; OTTHUMT00000009334; OTTHUMT00000009335	GO:0001525; GO:0001886; GO:0006749; GO:0006821; GO:0006915; GO:0007035; GO:0009566; GO:0030154; GO:0030216; GO:0030336; GO:0034765; GO:0035088; GO:0035264; GO:0048754; GO:0051493; GO:0061299; GO:0071277; GO:1902476; GO:0006810; GO:0006811	angiogenesis; endothelial cell morphogenesis; glutathione metabolic process; chloride transport; apoptotic process; vacuolar acidification; fertilization; cell differentiation; keratinocyte differentiation; negative regulation of cell migration; regulation of ion transmembrane transport; establishment or maintenance of apical/basal cell polarity; multicellular organism growth; branching morphogen…	not recorded; inferred from electronic annotation; non-traceable author statement; traceable author statement; inferred from mutant phenotype; inferred from direct assay	NM_013943; ENST00000374379; ENST00000488683; ENST00000489758; ENST00000497755; BC012444; OTTHUMT00000009332; OTTHUMT00000009333; OTTHUMT00000009334; OTTHUMT00000009335	GO:0005622; GO:0005737; GO:0005739; GO:0005813; GO:0005829; GO:0005886; GO:0005902; GO:0005911; GO:0009986; GO:0015629; GO:0015630; GO:0016363; GO:0030496; GO:0030659; GO:0034707; GO:0045177; GO:0048471; GO:0070062; GO:0005634; GO:0005815; GO:0005856; GO:0016020; GO:0016021; GO:0030054; GO:0031410; GO:0005773	intracellular; cytoplasm; mitochondrion; centrosome; cytosol; plasma membrane; microvillus; cell-cell junction; cell surface; actin cytoskeleton; microtubule cytoskeleton; nuclear matrix; midbody; cytoplasmic vesicle membrane; chloride channel complex; apical part of cell; perinuclear region of cytoplasm; extracellular exosome; nucleus; microtubule organizing center; cytoskeleton; membrane; integ…	inferred from direct assay; traceable author statement; inferred from electronic annotation	NM_013943; ENST00000374379; ENST00000488683; ENST00000489758; ENST00000497755; BC012444; OTTHUMT00000009332; OTTHUMT00000009333; OTTHUMT00000009334; OTTHUMT00000009335	GO:0004364; GO:0005244; GO:0005254; GO:0005515	glutathione transferase activity; voltage-gated ion channel activity; chloride channel activity; protein binding	not recorded; inferred from electronic annotation; inferred from physical interaction; traceable author statement				ENST00000374379	Pfam	IPR004045
TC0100007396.hg.1	4.25	3.96	1.23	4.27	3.96	1.24	4.13	3.96	1.13	3.86	3.96	-1.07	4.2	3.96	1.18	4.23	3.96	1.21	NM_001127691; NM_001282867; NM_001282868; NM_001282869; NM_001282870; NM_001282871; NM_001282872; NM_016124; ENST00000328664; ENST00000342055; ENST00000357542; ENST00000417538; ENST00000423253; ENST00000423810; ENST00000454452; ENST00000564398; ENST00000568195; ENST00000615607; ENST00000622561; BC139922; OTTHUMT00000009660; OTTHUMT00000101961; OTTHUMT00000420796; OTTHUMT00000420797; OTTHUMT000004…	RHD	Rh blood group, D antigen	chr1	1p36.11	6007	NM_001127691; NM_001282867; NM_001282868; NM_001282869; NM_001282870; NM_001282871; NM_001282872; NM_016124; ENST00000328664; ENST00000342055; ENST00000357542; ENST00000417538; ENST00000423253; ENST00000423810; ENST00000454452; ENST00000564398; ENST00000568195; ENST00000615607; ENST00000622561; BC139922; OTTHUMT00000009660; OTTHUMT00000101961; OTTHUMT00000420796; OTTHUMT00000420797; OTTHUMT000004…	chr1			NM_001127691; NM_001282867; NM_001282868; NM_001282869; NM_001282870; NM_001282871; NM_001282872; NM_016124; ENST00000328664; ENST00000342055; ENST00000357542; ENST00000417538; ENST00000423253; ENST00000423810; ENST00000454452; ENST00000564398; ENST00000568195; ENST00000615607; ENST00000622561; BC139922; OTTHUMT00000009660; OTTHUMT00000101961; OTTHUMT00000420796; OTTHUMT00000420797; OTTHUMT000004…	Hs.449968	blood| bone marrow| brain| connective tissue| embryonic tissue| intestine| lymph node| muscle| pituitary gland| thyroid| uterus| colorectal tumor| head and neck tumor| leukemia| normal| soft tissue/muscle tissue tumor| fetus| adult	NM_001127691; NM_001282867; NM_001282868; NM_001282869; NM_001282870; NM_001282871; NM_001282872; NM_016124; ENST00000328664; ENST00000342055; ENST00000357542; ENST00000417538; ENST00000423253; ENST00000423810; ENST00000454452; ENST00000564398; ENST00000568195; ENST00000615607; ENST00000622561; BC139922; OTTHUMT00000009660; OTTHUMT00000101961; OTTHUMT00000420796; OTTHUMT00000420797; OTTHUMT000004…	GO:0072488; GO:0015696	ammonium transmembrane transport; ammonium transport	inferred from electronic annotation	NM_001127691; NM_001282867; NM_001282868; NM_001282869; NM_001282870; NM_001282871; NM_001282872; NM_016124; ENST00000328664; ENST00000342055; ENST00000357542; ENST00000417538; ENST00000423253; ENST00000423810; ENST00000454452; ENST00000564398; ENST00000568195; ENST00000615607; ENST00000622561; BC139922; OTTHUMT00000009660; OTTHUMT00000101961; OTTHUMT00000420796; OTTHUMT00000420797; OTTHUMT000004…	GO:0005887; GO:0016020; GO:0016021	integral component of plasma membrane; membrane; integral component of membrane	traceable author statement; inferred from electronic annotation	NM_001127691; NM_001282867; NM_001282868; NM_001282869; NM_001282870; NM_001282871; NM_001282872; NM_016124; ENST00000328664; ENST00000342055; ENST00000357542; ENST00000417538; ENST00000423253; ENST00000423810; ENST00000454452; ENST00000564398; ENST00000568195; ENST00000615607; ENST00000622561; BC139922; OTTHUMT00000009660; OTTHUMT00000101961; OTTHUMT00000420796; OTTHUMT00000420797; OTTHUMT000004…	GO:0008519	ammonium transmembrane transporter activity	inferred from electronic annotation				ENST00000328664; ENST00000342055; ENST00000357542; ENST00000417538; ENST00000423810; ENST00000454452; ENST00000568195; ENST00000615607; ENST00000622561; OTTHUMT00000009660; OTTHUMT00000420797; OTTHUMT00000420798; OTTHUMT00000420799; OTTHUMT00000420800; OTTHUMT00000420801; OTTHUMT00000420802	Pfam	IPR024041
TC0100007398.hg.1	14.04	13.46	1.5	13.98	13.46	1.43	14.36	13.46	1.87	14.66	14.51	1.11	14.66	14.51	1.1	14.8	14.51	1.23	NM_014313; ENST00000374358; ENST00000468704; ENST00000480937; ENST00000487234; ENST00000491936; ENST00000498135; BC007341; BC066908; OTTHUMT00000020313; OTTHUMT00000020314; OTTHUMT00000020315; OTTHUMT00000020316; OTTHUMT00000020317; OTTHUMT00000020318	TMEM50A	transmembrane protein 50A	chr1	1p36.11	23585	NM_014313; ENST00000374358; ENST00000468704; ENST00000480937; ENST00000487234; ENST00000491936; ENST00000498135; BC007341; BC066908; OTTHUMT00000020313; OTTHUMT00000020314; OTTHUMT00000020315; OTTHUMT00000020316; OTTHUMT00000020317; OTTHUMT00000020318; CCDS264.1; hsa_circ_0000032; hsa_circ_0007054; hsa_circ_0010927; hsa_circ_0010928; hsa_circ_0010929; hsa_circ_0010930; hsa_circ_0010931; hsa_circ_…	chr1	NM_014313; ENST00000374358; ENST00000468704; ENST00000480937; ENST00000487234; ENST00000491936; ENST00000498135; BC007341; BC066908; OTTHUMT00000020313; OTTHUMT00000020314; OTTHUMT00000020315; OTTHUMT00000020316; OTTHUMT00000020317; OTTHUMT00000020318	O95807; Q7RU07; Q7Z509; B2R6I5; B7Z5M7	NM_014313; ENST00000374358; ENST00000468704; ENST00000480937; ENST00000487234; ENST00000491936; ENST00000498135; BC007341; BC066908; OTTHUMT00000020313; OTTHUMT00000020314; OTTHUMT00000020315; OTTHUMT00000020316; OTTHUMT00000020317; OTTHUMT00000020318	Hs.705699	adrenal gland| ascites| bladder| blood| bone| bone marrow| brain| cervix| connective tissue| embryonic tissue| esophagus| eye| heart| intestine| kidney| larynx| liver| lung| lymph| lymph node| mammary gland| mouth| muscle| ovary| pancreas| parathyroid| pharynx| placenta| prostate| skin| spleen| stomach| testis| thymus| thyroid| trachea| umbilical cord| uterus| vascular|adrenal tumor| bladder carc…					NM_014313; ENST00000374358; ENST00000468704; ENST00000480937; ENST00000487234; ENST00000491936; ENST00000498135; BC007341; BC066908; OTTHUMT00000020313; OTTHUMT00000020314; OTTHUMT00000020315; OTTHUMT00000020316; OTTHUMT00000020317; OTTHUMT00000020318	GO:0005783; GO:0016021; GO:0005737; GO:0016020	endoplasmic reticulum; integral component of membrane; cytoplasm; membrane	inferred from direct assay; inferred from electronic annotation								ENST00000374358; OTTHUMT00000020313	Pfam	IPR007919
TC0100007403.hg.1	11.29	11.09	1.15	10.92	11.09	-1.12	10.94	11.09	-1.11	10.23	10.27	-1.03	10.34	10.27	1.05	10.09	10.27	-1.13	NM_001282564; NM_018202; ENST00000374343; ENST00000399766; ENST00000470035; BC032427; OTTHUMT00000009659; OTTHUMT00000100861	TMEM57	transmembrane protein 57	chr1	1p36.11|1p36.11	55219	NM_001282564; NM_018202; ENST00000374343; ENST00000399766; ENST00000470035; BC032427; OTTHUMT00000009659; OTTHUMT00000100861; CCDS30638.1; CCDS60034.1; hsa_circ_0010934; hsa_circ_0010935; hsa_circ_0010936; hsa_circ_0010937; hsa_circ_0010938; hsa_circ_0010939; hsa_circ_0010940; hsa_circ_0010941; uc001bkk.5; uc009vru.5; uc057dmj.1; NONHSAT001726; NONHSAT001727	chr1	NM_001282564; NM_018202; ENST00000374343; ENST00000399766; ENST00000470035; BC032427; OTTHUMT00000009659; OTTHUMT00000100861	Q8N5G2	NM_001282564; NM_018202; ENST00000374343; ENST00000399766; ENST00000470035; BC032427; OTTHUMT00000009659; OTTHUMT00000100861	Hs.189782	adrenal gland| ascites| blood| bone| bone marrow| brain| cervix| embryonic tissue| eye| heart| intestine| kidney| larynx| liver| lung| lymph node| mammary gland| mouth| muscle| nerve| pancreas| placenta| prostate| skin| testis| thymus| trachea| uterus|adrenal tumor| breast (mammary gland) tumor| cervical tumor| chondrosarcoma| colorectal tumor| gastrointestinal tumor| germ cell tumor| glioma| hea…	NM_001282564; NM_018202; ENST00000374343; ENST00000399766; ENST00000470035; BC032427; OTTHUMT00000009659; OTTHUMT00000100861	GO:0007420; GO:0008150	brain development; biological_process	inferred from electronic annotation; no biological data available	NM_001282564; NM_018202; ENST00000374343; ENST00000399766; ENST00000470035; BC032427; OTTHUMT00000009659; OTTHUMT00000100861	GO:0005634; GO:0016021; GO:0030424; GO:0031965; GO:0044306; GO:0045202; GO:0016020; GO:0042995; GO:0043005	nucleus; integral component of membrane; axon; nuclear membrane; neuron projection terminus; synapse; membrane; cell projection; neuron projection	inferred from sequence or structural similarity; inferred from electronic annotation	NM_001282564; NM_018202; ENST00000374343; ENST00000399766; ENST00000470035; BC032427; OTTHUMT00000009659; OTTHUMT00000100861	GO:0003674	molecular_function	no biological data available				ENST00000374343; ENST00000399766; OTTHUMT00000009659	Pfam	IPR019130
[truncated: 21,291 more rows]
[truncated: 4 more columns]
